# Supplementary material for: Genome-wide quantification of copy-number aberration impact on gene expression in ovarian high-grade serous carcinoma
Source: BMC Cancer. 2024 Feb 5;24:173. doi: 10.1186/s12885-024-11895-6 (PMC10840274; doi:10.1186/s12885-024-11895-6)
Supplement: Supplementary file 1 — Additional file 1: Supplementary results. Copy number impact (CNI) on gene expression. Supplementary Figure 1. Examples of copy-number gene expression models. Supplementary Figure 2. CNI over all genes across different cancers, Supplementary Figure 3. Changes in CNI over the HGSC response groups, Supplementary Figure 4. The landscape of CNA versus CNI in the DECIDER HGSC cohort, Supplementary Figure 5. Pathway enrichment scores between the HGSC response groups of the potential CN driven pathways, Supplementary Figure 6. CNAs between the HGSC response groups of the potential CN driven pathways, Supplementary Figure 7. Gene expression correlation among top contributing genes to CNI in six pathways associated to survival., Supplementary Figure 8. KRAS CNA level and gene expression association with patient surviva, Supplementary Figure 9. Quantification of apoptotic cells percentage and colony intensities, Supplementary Table 1. CNA versus CNI across four driver gene sets in different cancers, Supplementary Table 2. CNA functional transition point and its range across whole genome, Supplementary Table 3. PID pathways and association to response groups, Supplementary Table 4. Characteristics of top genes in six survival associated pathways, Supplementary Table 5. Specificity of functional CNAs in the PID pathways, Supplementary Table 6. DECIDER HGSC cohort sample information, Supplementary Table 7. DECIDER HGSC cohort sample information, Supplementary Table 8. Primer/sgRNA sequences [file 12885_2024_11895_MOESM1_ESM.zip › Supplemetry Material/Supplementary Table.xlsx]

## Sheet: Table of contents
Supplementary data for manuscript “Genome-wide Quantification of Copy-number Aberration Impact on Gene Expression in Ovarian High-grade Serous Carcinoma”
Sanaz Jamalzadeh, Jun Dai, Kari Lavikka, Yilin Li, Jing Jiang, Kaisa Huhtinen, Anni Virtanen, Jaana Oikkonen, Sakari Hietanen, Johanna Hynninen, Anna Vähärautio, Antti Häkkinen, Sampsa Hautaniemi
Table of contents
CNA versus CNI across four driver gene sets in different cancers	Supplementary Table 1
CNA functional transition point and its range across whole genome	Supplementary Table 2
PID pathways and association to response groups	Supplementary Table 3
Characteristics of top genes in six survival associated pathways	Supplementary Table 4
Specificity of functional CNAs in the PID pathways	Supplementary Table 5
DECIDER HGSC cohort sample information	Supplementary Table 6
TCGA cancer types used in the analysis	Supplementary Table 7
Primer/sgRNA sequences	Supplementary Table 8

## Sheet: Supplementary Table1
CNA versus CNI across four driver gene sets in different cancers
CNA
Gene set	DECIDER.HGSC	TCGA OV	TCGA SKCM	TCGA GBM
mut.dbv3	1.49	1.44	1.37	1.19
cn.dbv3	1.98	1.73	1.42	1.25
cn.amp	1.69	1.63	1.45	1.23
cn.deg	1.7	1.51	1.39	1.29
CNI
Gene set	DECIDER.HGSC	TCGA OV	TCGA SKCM	TCGA GBM
mut.dbv3	0.42	0.44	0.19	0.12
cn.dbv3	0.82	0.69	0.37	0.04
cn.amp	0.44	0.4	0.09	0.05
cn.deg	0.8	0.37	0.27	0.18

## Sheet: Supplementary Table 2
CNA functional transition point and its range across whole genome
Transition points and functional CNA variability range
Gene	CNI	CNA transition point	Transition.bandwidth.left	Transition.bandwidth.right
TSPAN6	0.371198	3	2	Inf
TNMD	0.102632	0	0	2
DPM1	0.442096	6	6	7
SCYL3	0.341753	7	1	7
C1orf112	0.512086	3	3	5
FGR	0.134677	2	0	Inf
CFH	0.157803	5	3	Inf
FUCA2	0.36461	1	1	1
GCLC	0.42641	5	5	5
NFYA	0.765052	7	3	7
STPG1	0.293581	1	1	3
NIPAL3	0.290747	1	1	3
LAS1L	0.377271	1	1	1
ENPP4	0.291285	5	5	6
SEMA3F	0.394979	4	1	4
CFTR	0.167567	1	1	1
ANKIB1	0.171843	1	1	1
CYP51A1	0.228308	5	0	8
KRIT1	0.450286	5	5	5
RAD52	0.675298	6	3	8
MYH16	0.104652	3	0	Inf
BAD	0.351347	4	4	5
LAP3	0.303497	4	3	Inf
CD99	0.211462	1	1	1
HS3ST1	0.118595	4	0	Inf
AOC1	0.181091	1	1	3
WNT16	0.29936	1	0	5
HECW1	0.0590898	1	0	1
MAD1L1	0.658273	4	3	5
LASP1	0.815002	6	6	8
SNX11	0.313337	3	1	6
TMEM176A	0.167051	4	1	4
M6PR	0.550319	6	4	11
KLHL13	0.216949	2	1	Inf
CYP26B1	0.107123	2	0	Inf
ICA1	0.498592	3	1	4
DBNDD1	0.47583	2	1	3
ALS2	0.387802	6	5	Inf
CASP10	0.269749	4	4	8
CFLAR	0.280166	8	6	8
TFPI	0.113205	7	1	Inf
NDUFAF7	0.344146	7	1	7
RBM5	0.473326	1	1	4
MTMR7	0.485683	1	1	3
SLC7A2	0.224676	2	1	4
ARF5	0.389577	5	5	5
SARM1	0.633058	6	1	7
POLDIP2	0.659729	5	3	5
PLXND1	0.0720343	1	1	1
AK2	0.360717	4	3	7
CD38	0.118817	0	0	4
FKBP4	0.635204	6	3	11
KDM1A	0.472577	1	1	4
RBM6	0.422577	1	1	5
CAMKK1	0.289604	4	3	9
RECQL	0.765109	9	7	10
VPS50	0.195914	1	1	1
HSPB6	0.314449	2	1	4
ARHGAP33	0.818119	6	3	8
NDUFAB1	0.266359	5	3	Inf
PDK4	0.0498932	6	1	Inf
SLC22A16	0.0367646	1	0	1
ZMYND10	0.16654	2	1	5
ABCB5	0.0799858	1	0	1
ARX	0.068353	0	0	0
SLC25A13	0.484211	5	5	7
ST7	0.36698	1	1	1
CDC27	0.333379	1	1	6
SLC4A1	0.0172815	1	0	1
CALCR	0.0353838	7	0	Inf
HCCS	0.24354	1	1	2
DVL2	0.730361	3	2	6
PRSS22	0.127762	6	1	Inf
UPF1	0.565601	6	3	6
SKAP2	0.231612	4	1	4
SLC25A5	0.258212	3	2	5
CCDC109B	0.232626	4	1	Inf
HOXA11	0.0691011	0	0	1
POLR2J	0.548367	4	3	4
DHX33	0.594903	5	3	5
MEOX1	0.0688978	2	0	Inf
THSD7A	0.1404	3	1	Inf
LIG3	0.601189	3	1	3
RPAP3	0.80685	5	5	7
ACSM3	0.309049	2	1	Inf
AC004381.6	0.268762	5	2	Inf
CIAPIN1	0.388914	1	1	3
SPPL2B	0.408416	4	2	4
FAM214B	0.173711	5	1	5
COPZ2	0.349762	1	1	1
PRKAR2B	0.0660521	7	1	7
MSL3	0.261295	1	1	1
CREBBP	0.429291	6	3	6
TSPOAP1	0.308949	2	0	5
MPO	0.124724	2	1	Inf
PON1	0.0997364	1	1	2
GCFC2	0.243411	7	1	7
WDR54	0.329536	4	3	6
CROT	0.133831	1	1	1
ABCB4	0.183968	2	1	Inf
KMT2E	0.173868	1	1	1
RHBDD2	0.314128	5	4	6
SOX8	0.253633	3	0	Inf
IBTK	0.44603	7	7	7
ZNF195	0.255644	1	1	4
MYCBP2	0.237176	7	7	7
FBXL3	0.366724	7	6	7
ITGAL	0.141881	2	1	Inf
PDK2	0.353925	5	3	9
ITGA3	0.209946	4	2	8
ZFX	0.61482	1	1	3
LAMP2	0.282504	3	3	3
ITGA2B	0.221238	6	2	6
ASB4	0.181518	2	1	Inf
GDE1	0.334802	4	4	6
C19orf60	0.495446	7	4	7
CRLF1	0.180077	1	1	4
TMEM98	0.505761	2	0	5
YBX2	0.63019	3	2	6
KRT33A	0	0	0	0
MAP3K14	0.229545	4	1	6
ABCC8	0.104056	1	0	2
CACNG3	0.655564	0	0	0
TMEM132A	0.320523	3	3	5
AP2B1	0.348269	4	3	Inf
TAC1	0.0608195	1	0	2
ZNF263	0.490072	5	5	6
CX3CL1	0.262676	3	1	Inf
SPATA20	0.449564	5	2	6
CACNA1G	0.0641413	2	0	9
TNFRSF12A	0.278038	3	2	Inf
DLX6	0.178524	1	0	1
MAP3K9	0.247637	1	1	1
RALA	0.253805	1	1	1
BAIAP2L1	0.223022	1	1	3
KDM7A	0.344094	8	8	8
ETV1	0.0601248	1	0	1
AGK	0.51428	1	1	6
ALDH3B1	0.227113	6	2	6
TTC22	0.177841	3	2	6
PHTF2	0.224081	1	1	5
CCL26	0.0419941	0	0	1
FARP2	0.511243	7	4	7
USH1C	0.0757128	0	0	2
GGCT	0.087927	1	1	1
DBF4	0.351118	5	5	5
TBXA2R	0.102723	4	0	Inf
IFRD1	0.251143	1	1	4
LGALS14	0.344076	0	0	0
COX10	0.397875	4	2	Inf
GTF2IRD1	0.252756	5	1	5
PAF1	0.87203	6	5	7
VPS41	0.356464	5	1	5
ARHGAP44	0.0955107	1	1	1
ELAC2	0.373758	4	1	4
SCIN	0.0202451	1	0	1
ARSD	0.482247	4	1	Inf
PNPLA4	0.566052	3	2	3
MYH13	0.0769759	0	0	0
ADIPOR2	0.740046	9	6	9
CDKL3	0.115044	3	0	6
UPP2	0.0755063	1	0	4
PRSS21	0.350432	1	1	4
MARK4	0.50091	4	4	12
PROM1	0.0251665	0	0	1
CCDC124	0.173943	9	4	Inf
CEACAM21	0.100302	1	0	8
PAFAH1B1	0.293389	5	4	7
NOS2	0.109168	3	0	3
DNAH9	0.0979462	0	0	2
KIAA0100	0.611482	4	3	5
SLC13A2	0.819164	0	0	1
GAS7	0.370856	6	2	6
TRAPPC6A	0.303406	6	6	11
MATK	0.0949144	1	1	1
CEACAM7	0.0101395	0	0	0
CD79B	0.207163	1	1	3
SCN4A	0.0805318	2	0	Inf
ST7L	0.344992	1	1	5
TKTL1	0.18833	0	0	0
PAX6	0.045536	0	0	1
RPUSD1	0.398338	3	3	6
RHBDF1	0.439147	6	6	6
LUC7L	0.472112	6	2	Inf
CACNA2D2	0.174365	4	0	4
BAIAP3	0.196402	2	1	6
TSR3	0.424946	5	1	5
PIGQ	0.542201	6	3	6
CRAMP1	0.551552	6	3	6
TEAD3	0.396546	7	3	Inf
SELE	0.0729943	0	0	0
DNAJC11	0.500406	7	7	7
FMO3	0.113017	2	0	3
MYLIP	0.311989	8	5	Inf
NOX1	NA	6	6	6
E2F2	0.32874	3	1	4
PSMB1	0.347786	1	1	1
SYN1	0.118675	3	0	Inf
JARID2	0.436115	8	3	8
CDKL5	0.304367	1	1	3
CAMK1G	0.101159	1	1	1
CDK11A	0.290931	6	4	Inf
NADK	0.248042	7	6	7
TFAP2B	0.142152	0	0	0
TFAP2D	NA	9	9	9
DLEC1	0.121882	1	1	4
CYTH3	0.38325	4	4	4
ADAM22	0.313064	5	0	5
SYPL1	0.510902	7	7	7
CYB561	0.225513	5	1	Inf
SPAG9	0.49014	6	5	6
CELSR3	0.287125	2	1	2
AASS	0.184821	5	2	Inf
PLEKHG6	0.7006	4	2	7
SS18L2	0.23392	4	3	Inf
MPND	0.407828	1	1	2
MGST1	0.294206	3	1	4
CRY1	0.40857	5	3	Inf
PGLYRP1	0	0	0	0
NFIX	0.613834	7	4	7
ST3GAL1	0.241015	6	1	10
MMP25	0.0331911	6	0	Inf
IL32	0.152383	1	1	1
PKD1	0.399047	7	3	7
MAPK8IP2	0.246991	3	0	3
MED24	0.88715	5	4	7
RHOBTB2	0.284647	1	1	2
HEATR5B	0.24178	7	1	7
SEC62	0.737043	13	6	13
RPS20	0.652642	4	3	9
CSDE1	0.641785	6	6	6
UBE3C	0.407584	1	1	5
REV3L	0.362986	7	4	Inf
TENM1	0.11912	1	0	2
PAX7	0.0838928	0	0	0
MASP2	0.0736018	0	0	1
IYD	0.039988	0	0	1
FAM76A	0.509242	5	4	5
TRAF3IP3	0.0454844	1	0	1
POMT2	0.575131	6	4	6
VTA1	0.460393	1	1	3
MLXIPL	0.332623	3	1	3
BAZ1B	0.185719	1	1	5
RANBP9	0.485246	5	4	Inf
ETV7	0.0398467	14	1	Inf
SPRTN	0.489645	1	1	4
METTL13	0.452575	7	5	7
DYRK4	0.656126	6	5	11
ZNF207	0.511323	7	4	7
UQCRC1	0.390363	1	1	3
STARD3NL	0.271689	1	1	1
CD9	0.524929	4	3	7
HHATL	0.116462	1	0	1
NCAPD2	0.671122	6	4	9
IFFO1	0.26743	5	4	5
GIPR	0.124869	1	1	1
PHF7	0.329047	1	1	4
SEMA3G	0.148592	3	0	Inf
NISCH	0.409869	5	1	5
STAB1	0.0738436	4	0	Inf
FUZ	0.398843	4	1	4
SLC6A13	0.360844	2	1	12
IDS	0.331281	3	3	4
PRSS3	0.0572612	1	0	1
ZNF200	0.1008	1	1	1
CD4	0.0197179	1	0	1
LRRC23	0.493991	5	3	6
BTK	0.0531169	1	1	4
HFE	0.117198	1	1	4
SCMH1	0.396215	7	4	8
FYN	0.19983	7	4	Inf
HIVEP2	0.322195	7	3	7
FMO1	0.232722	0	0	5
TCEB3	0.186185	1	1	1
LYPLA2	0.305346	5	3	5
CLCN6	0.351575	1	1	1
NME1.NME2	0.19565	3	1	Inf
SLC6A7	0.0133324	1	0	1
TSPAN9	0.762768	6	5	7
BTBD7	0.438994	6	4	6
APBA3	0.574724	4	2	4
MKS1	0.481522	4	2	5
ABHD5	0.225088	1	1	3
ANOS1	0.0433768	1	0	1
AKAP8L	0.616887	6	4	6
MBTD1	0.581913	4	3	5
UTP18	0.549402	3	1	5
RNF216	0.465965	4	1	4
TTC19	0.444651	3	1	Inf
PTBP1	0.316894	5	1	5
DPF1	0.474936	1	0	9
SYT7	0.111101	5	0	Inf
LARS2	0.357398	1	1	1
PIK3C2A	0.414805	1	1	4
PLAUR	0.170671	3	1	Inf
ANLN	0.205032	4	1	4
WIZ	0.630248	6	4	6
RABGAP1	0.386553	5	3	6
DCN	0.0350564	1	1	6
QPCTL	0.498972	4	1	5
PPP5C	0.553701	1	1	1
CEP68	0.308302	6	4	Inf
MAP4K3	0.328296	1	1	7
ZBTB32	0.0850799	6	0	15
TYROBP	0.0784281	1	1	1
TMEM159	0.250194	6	4	6
GABRA3	0.192406	0	0	5
BRCA1	0.421135	2	1	5
ERCC1	0.626765	5	4	5
CD22	0.484372	9	0	9
SEMA3B	0.324108	2	1	5
MBTPS2	0.186875	4	1	4
PRICKLE3	0.471079	3	2	3
LTF	0.199367	1	1	3
EXTL3	0.485848	1	1	2
NR1H4	0.121251	0	0	2
ELOVL5	0.174436	7	1	7
ALOX5	0.134274	1	1	4
CALCOCO1	0.3126	5	5	5
UBR7	0.204532	5	1	5
MAP4K5	0.389751	1	1	1
EHD3	0.323583	5	3	Inf
PSMC4	0.89234	5	4	6
MAN2B2	0.444954	4	2	Inf
SLC7A14	0.137055	0	0	7
CLDN11	0.0495383	1	0	1
SLC25A39	0.288071	3	2	Inf
MVP	0.139643	6	5	6
NUB1	0.423848	1	1	5
PGM3	0.386354	7	5	Inf
RWDD2A	0.278163	1	1	7
CLK1	0.236206	6	5	Inf
POLR3B	0.530308	5	3	6
ANGEL1	0.573786	4	4	4
RNF14	0.130007	1	1	1
DNASE1L1	0.387395	4	3	Inf
DDX11	0.782091	4	3	10
HEBP1	0.665789	6	4	13
GPRC5A	0.238731	2	0	6
MAMLD1	0.351353	1	1	4
CD6	0.137823	2	1	6
TACC3	0.494477	3	2	5
UFL1	0.484337	11	7	11
POLA2	0.245885	1	1	4
ZC3H3	0.514837	8	4	11
CAPN1	0.200274	6	3	Inf
ACPP	0.171282	2	1	6
MDH1	0.168761	6	6	7
SLC30A9	0.453909	1	1	3
MTMR11	0.0692722	1	1	9
COX15	0.37342	1	1	5
CCDC88C	0.347972	4	3	Inf
YAF2	0.756946	7	7	7
ZMYND11	0.544692	7	5	7
WAS	0.167742	3	0	Inf
DPEP1	0.0539863	0	0	1
BID	0.141985	1	1	2
MATR3.1	0.2688	6	3	6
NPC1L1	0.135176	2	0	Inf
XYLT2	0.41541	5	3	6
RGPD5	0.606833	5	3	5
STMN4	0.266154	0	0	2
NUDCD3	0.437397	1	1	4
ISL1	0.114878	1	0	14
CHDH	0.413929	3	1	5
IL20RA	0.19954	3	0	4
CLCA1	0	0	0	0
CLCA4	0.0467328	0	0	1
GLT8D1	0.513173	5	4	5
ATP2C1	0.353741	6	1	6
IGF1	0.37943	2	2	3
SLC38A5	0.04746	2	0	4
RALBP1	0.332616	1	1	1
RUFY3	0.349512	5	4	Inf
CNTN1	0.164929	0	0	3
SLC11A1	0.0117733	1	1	1
WWTR1	0.173259	1	1	5
AGPS	0.486873	13	13	13
ZNF806	0.0536048	0	0	1
CXorf56	0.30779	6	2	6
ATP1A2	0.0400987	1	1	1
TTC27	0.367571	6	1	6
ZNF582	0.277343	4	1	4
VSIG2	0.0870493	1	0	1
PHLDB1	0.456065	5	3	5
MARCO	0	0	0	1
CYP24A1	0.0689876	1	1	1
PRDM11	0.345262	3	3	6
SYT13	0.228709	3	1	Inf
SNAI2	0.13562	11	0	11
CD74	0.293398	3	1	6
HGF	0.0847234	1	1	1
ZRANB1	0.484517	5	4	6
NCDN	0.49631	7	3	8
ADGRA2	0.0720561	1	0	1
CCT8L1P	0.32505	0	0	4
ZFP64	0.308539	7	5	Inf
MNAT1	0.431327	1	1	4
SAMD4A	0.246095	1	1	1
RUNX3	0.0474998	1	0	1
MRE11A	0.60986	5	3	5
PLEKHB1	0.348187	8	1	8
SERPINB1	0.136864	7	3	Inf
CYP3A43	0.0510444	1	0	2
SLC7A9	0.57496	4	3	9
SPAST	0.428092	7	4	7
NRXN3	0.0885592	2	0	7
OSBPL5	0.242854	4	4	5
AQR	0.473406	5	4	5
CPS1	0.0906026	1	1	1
C8B	0	0	0	0
FHL1	0.000709736	1	0	1
RTFDC1	0.488463	1	1	5
GABRA1	0.0754494	0	0	1
NLRP2	0.511053	1	0	7
SLC45A4	0.502584	7	3	9
RNF10	0.271995	1	1	5
ZNF839	0.414613	4	1	4
ZDHHC6	0.263849	1	1	7
GRAMD1B	0.176745	1	1	3
RNH1	0.179581	1	1	5
NDUFS1	0.363077	7	7	7
RB1CC1	0.738735	9	4	11
ERP44	0.436553	4	3	4
ALAS1	0.401721	5	4	5
BIRC3	0.646339	8	1	24
AKAP11	0.451303	1	1	3
GLRX2	0.188839	6	5	Inf
SNAPC1	0.278548	1	1	2
DERA	0.722731	7	6	9
STRAP	0.763717	5	5	9
ABCC2	0.0259596	1	0	1
DEF6	0.241551	1	1	3
PLEKHO1	0.344182	7	5	12
GCLM	0.319602	6	3	6
UBR2	0.75172	7	7	8
EHD2	0.273757	5	4	5
DEPDC1	0.376811	3	1	5
CCDC28A	0.20822	1	1	1
RRAGD	0.483753	5	1	10
HSF2	0.60003	5	3	12
PHF20	0.33816	1	1	6
HSD17B6	0.13828	3	0	6
NR1H3	0.203166	1	1	4
TYMP	0.111056	1	1	1
NCAPH2	0.347236	4	3	Inf
TOMM34	0.430384	7	3	7
SEC63	0.471807	8	3	8
KPNA6	0.65597	6	4	8
VIM	0.149753	1	1	1
RTEL1.TNFRSF6B	0.16034	7	0	7
FAS	0.0391618	1	1	1
RNASET2	0.226153	8	2	8
CD44	0.0205098	1	1	3
KCNG1	0.338703	3	2	7
AGPAT4	0.354843	4	2	Inf
SLAMF7	0.0749797	2	1	9
BTN3A1	0.146801	1	1	1
MIPEP	0.52738	4	3	4
PRKCH	0.0951197	1	1	1
INSRR	0.0636017	1	1	1
IFNGR1	0.135991	1	1	1
B4GALT7	0.454994	5	3	Inf
SH2D2A	0.326614	6	2	Inf
VRK2	0.242676	1	1	7
TNFRSF1B	0	1	0	1
VEZT	0.298651	6	1	6
POU2F2	0.251169	5	1	5
BRD9	0.639977	7	6	7
SNX1	0.396007	1	1	1
TBPL1	0.491598	7	3	Inf
ARNTL2	0.690918	6	4	10
BCLAF1	0.343105	8	1	8
SLC39A9	0.282502	1	1	1
ANK1	0.143884	4	1	15
IBSP	0.132532	1	1	1
TFB1M	0.38502	1	1	3
RABEP1	0.302444	9	4	Inf
HMGB3	0.356154	3	2	Inf
NUP160	0.445149	1	1	1
BAK1	0.250814	6	4	Inf
MUSK	0.146929	0	0	4
IKZF2	0.178263	7	5	7
GRN	0.16708	1	1	3
FAM13B	0.179905	1	1	1
ARHGAP31	0.120994	6	1	6
CENPQ	0.355565	5	3	6
SARS	0.405778	6	6	6
RANBP3	0.516871	1	1	4
ARID4A	0.480558	5	5	8
TSSC1	0.471212	7	4	7
PNPLA6	0.482441	5	3	6
IFT88	0.439865	5	3	Inf
ALG1	0.456275	1	1	3
ZCCHC8	0.372886	1	1	5
ABCF2	0.46749	1	1	5
CHPF2	0.314922	9	4	9
LRRC7	0.133768	1	1	4
FUT8	0.310437	4	2	4
UBA6	0.414697	4	3	Inf
GAB2	0.928851	6	3	6
ATP6V0A1	0.336417	7	2	7
PIAS1	0.357504	1	1	4
SLC4A7	0.262416	1	1	1
APBA2	0.114107	4	3	Inf
MAP2K3	0.518136	6	3	6
EFCAB1	0.112751	1	1	3
TMSB10	0.288831	6	3	Inf
ASTE1	0.343409	9	8	Inf
RNF19A	0.586475	7	4	9
PEX3	0.477236	7	3	Inf
GABARAPL2	0.415985	3	1	3
MYOC	0.0203098	1	0	1
SH3YL1	0.426216	4	4	7
FAM136A	0.387888	7	7	7
VCL	0.619731	6	6	6
DEPDC1B	0.369523	1	1	1
DAPK2	0.250951	4	3	4
NSMAF	0.489368	7	6	Inf
ADSS	0.442746	7	4	Inf
STAP1	0.169321	1	1	1
TIMP2	0.234223	7	3	7
RFC1	0.377663	1	1	1
TBC1D23	0.342306	9	6	Inf
CUL3	0.474711	6	5	6
MYOM2	0	0	0	1
OTC	0.0567887	1	0	1
CYP46A1	0.278152	4	1	5
SLC18A1	NA	6	6	6
USP2	0.155518	3	1	Inf
CASR	0.212651	0	0	1
TUBG2	0.509642	3	1	5
RPL26L1	0.182049	9	3	Inf
FLT4	0.483106	5	1	6
NSUN2	0.670929	6	6	10
FBXO42	0.363279	6	1	6
MFAP3	0.195363	4	1	4
MRI1	0.79164	6	4	9
METTL1	0.442199	5	3	Inf
AGA	0.19505	1	1	3
PI4K2B	0.269087	1	1	3
BOD1L1	0.506712	1	1	3
MAT2B	0.205342	1	1	4
TLL1	0	1	0	1
EDC4	0.357382	3	2	3
TRIO	0.396832	1	1	7
VCAN	0.000884142	1	0	1
CLEC16A	0.384833	6	3	6
MSR1	0.0110145	1	1	1
CDH1	0.391841	3	2	Inf
SKIV2L2	0.548653	1	1	1
DNAH5	0.226058	6	1	Inf
ZFYVE16	0.397261	1	1	1
FAM65A	0.199457	1	1	2
C6	0.00706281	0	0	1
RAI14	0.276712	10	10	10
SOX30	0.0410147	1	0	1
PNKP	0.539245	4	4	4
BEST2	0.0409733	0	0	3
PHLPP2	0.243144	1	1	3
SPDL1	0.421528	6	6	6
STAU2	0.528706	5	1	5
PQLC2	0.330286	5	3	Inf
CTNS	0.350173	6	3	Inf
RTN4R	0.595898	3	1	5
PHF23	0.443048	6	3	9
CDH10	0.0454225	0	0	0
INPP4A	0.314505	9	6	Inf
RAB27B	0.166558	3	0	6
PSMA4	0.319651	6	4	6
MYO16	0.15698	1	1	3
LSG1	0.697789	7	4	8
PARP3	0.414818	3	1	5
TNC	0.0794204	3	0	Inf
THAP3	0.518765	4	4	7
FAM65C	0.093955	1	1	1
TDP1	0.471918	3	1	3
AIFM2	0.186229	1	1	6
C2orf83	0.0409263	0	0	0
SPATA7	0.236699	1	1	6
MED17	0.624987	5	5	5
RETSAT	0.152302	7	7	7
CAPG	0.271312	7	4	7
AP2S1	0.519987	4	4	4
USH2A	0.292168	1	1	4
ZPBP	0.251417	1	0	4
TG	0.201983	4	1	10
ADAM28	0.293135	1	1	1
BARX2	0.197044	1	1	2
DCUN1D1	0.527361	10	9	11
JADE2	0.317049	4	2	6
ZIC2	0.0241305	0	0	0
LCP2	0.0990966	6	0	Inf
TRIT1	0.636758	5	4	7
ADRB1	0.071435	2	0	Inf
GUCA2B	0.0306187	0	0	0
CUL7	0.813513	5	3	10
CTNNA1	0.449564	6	6	6
PHKA2	0.345299	1	1	3
CNTLN	0.26554	1	1	5
EPHA3	0	1	0	1
HSPA5	0.268857	4	4	4
DSG2	0.345044	5	2	Inf
GEMIN8	0.527151	3	1	3
OFD1	0.576997	4	3	4
GPM6B	0.285379	1	1	3
MAGEC2	0.0977222	0	0	0
PREX2	0.129532	1	1	1
WDR37	0.464794	6	4	9
YTHDC2	0.389179	5	1	5
CTPS2	0.638558	3	2	4
ATP6V1H	0.638524	7	4	9
POLR2B	0.510528	3	1	3
FAM214A	0.39885	4	3	Inf
ARAP2	0.21544	4	1	4
TPR	0.370871	1	1	7
CP	0.255234	5	1	5
KIAA0556	0.482345	6	3	Inf
DTNBP1	0.276733	7	5	Inf
XK	0.172192	4	1	4
ANO2	0.533767	4	1	6
C12orf4	0.622928	9	6	12
SCML1	0.235237	3	2	Inf
WWC3	0.33903	4	2	4
ARHGAP6	0.00429877	1	0	1
FAM184B	0.315238	2	0	3
MAP4	0.415931	1	1	1
GOPC	0.473395	8	4	8
ROS1	0.203536	1	1	1
USP28	0.298922	6	5	Inf
HDAC9	0.247768	4	1	Inf
TSPAN17	0.3528	1	1	3
NOP16	0.347165	1	1	2
CC2D2A	0.222515	1	1	3
RRM2B	0.537362	4	3	7
ZNF800	0.181347	1	1	1
TNFRSF17	0.0594673	0	0	1
SNX29	0.211429	1	1	1
LMO3	0.192461	1	0	5
MRPS10	0.695237	5	5	8
GUCA1A	NA	36	36	36
RSF1	0.940558	6	5	6
VPS13D	0.305195	1	1	7
CELF2	0.224518	1	1	4
FAM120A	0.336264	1	1	4
R3HDM1	0.303627	1	1	1
COL9A2	0.405663	3	1	3
KITLG	0.0013492	1	0	1
ERCC8	0.468789	4	1	4
ADAMTS6	0.1839	1	1	1
H6PD	0.287846	1	1	6
VAMP3	0.35394	1	1	5
PER3	0.358081	6	1	Inf
UTS2	0.0522465	0	0	1
TNFRSF9	0.0627344	1	0	1
EPN3	0.27043	3	0	4
LTBP1	0.329722	4	4	5
RCN1	0.395752	4	1	4
ELN	0.791789	2	0	4
RFC2	0.253799	5	1	5
ARID1B	0.354486	1	1	1
CLPTM1L	0.550346	7	7	10
NEDD4L	0.392193	3	2	6
FOXP3	0.099457	3	0	15
PPP1R3F	0.487049	3	2	3
HEXB	0.242092	1	1	1
PTCD2	0.369376	1	1	4
KIAA2022	0.0507142	3	0	Inf
JKAMP	0.320355	1	1	1
DKK3	0.219156	4	1	Inf
ARHGEF5	0.294421	1	1	3
NFE2L3	0.401508	3	3	6
MCUR1	0.450796	5	4	11
LIMA1	0.000662744	1	1	1
LETMD1	0.364557	5	1	5
SLC4A8	0.309944	4	2	Inf
LAMC3	0.208736	2	0	4
PTGER3	0.0753854	1	1	3
TNIP3	0	0	0	1
MAPK9	0.286857	1	1	4
COL23A1	0.19439	2	1	6
BCAR1	0.279413	4	1	4
FAM160A2	0.374141	4	3	5
HERPUD1	0.320591	1	1	3
HOMER3	0.28227	1	1	4
RAD51	0.100738	1	1	1
POLQ	0.339182	5	3	Inf
PIK3CB	0.328435	8	3	8
CYBA	0.251917	3	1	3
THOC3	0.183573	4	2	Inf
HEBP2	0.338831	3	1	3
MPHOSPH9	0.333819	1	1	4
PLEKHA5	0.654432	6	4	7
PRSS8	0.304605	3	2	Inf
SIKE1	0.551086	6	5	6
RRP12	0.34082	5	2	5
FNIP2	0.217977	5	5	5
MSMO1	0.353754	3	2	Inf
TTC17	0.525794	5	5	5
ALX4	0.0872921	0	0	2
FSTL4	0.19137	2	0	3
FOXN3	0.285057	1	1	5
METTL24	0.211486	1	1	1
AKR7A2	0.515426	4	4	5
MRTO4	0.286018	1	1	2
NNAT	0.0515629	1	0	2
USE1	0.715544	4	4	6
MCF2L2	0.277209	4	1	9
NRIP2	0.00568825	0	0	1
LAMA3	0.298112	1	0	5
AP5M1	0.437953	4	1	4
ANAPC4	0.440734	1	1	3
KCNQ1	0.280483	1	1	5
TRAPPC3	0.58561	6	5	9
THRAP3	0.359207	7	7	9
PHPT1	0.348502	5	4	5
ENTPD2	0.206883	3	1	6
LY75	0.211531	8	6	Inf
ARID4B	0.382553	7	1	7
OPN3	0.356633	5	2	Inf
SDCCAG8	0.384341	1	1	7
PTPRN	0.0413483	0	0	1
HHAT	0.350347	6	5	7
KIF1B	0.440491	1	1	4
FOXC1	0.0376736	1	0	8
TBC1D22A	0.328986	4	3	Inf
SYNE2	0.234725	1	1	1
PLEKHH1	0.351985	3	2	4
ATP9A	0.359023	6	6	7
SPO11	0.0882749	0	0	0
CBLN4	0.0848359	0	0	6
CHRDL2	0.0320784	1	0	1
FAM168A	0.508098	7	7	7
RELT	0.197406	8	5	Inf
GALC	0.426496	3	2	5
NOP58	0.342113	6	1	6
SZRD1	0.22821	1	1	5
KCNH2	0.282967	3	1	6
CUL1	0.359996	1	1	5
FAM114A2	0.0957103	1	1	1
CYFIP2	0.27732	4	3	Inf
TAB2	0.195653	1	1	1
GINM1	0.242775	1	1	3
EIF2AK2	0.204128	1	1	1
USP36	0.446748	8	4	8
KMT2C	0.394445	8	7	Inf
MCOLN3	0.126534	3	1	5
CCDC85A	0.0854184	0	0	5
PUM2	0.387515	1	1	5
MRPL43	0.408995	1	1	1
ITIH4	0.093733	1	1	1
ITIH1	0.0859052	0	0	0
HPF1	0.534859	4	4	5
ZFR	0.35107	1	1	10
ZNF280C	0.376651	6	6	6
NPFFR2	0.354383	1	0	3
PHF21B	0.0456299	0	0	2
TRAF1	0.0691832	1	1	1
RC3H2	0.305116	1	1	5
IL17RB	0.184807	3	0	5
TRAF3IP2	0.346261	8	8	8
GYG2	0.175495	2	1	Inf
DCBLD2	0.265955	9	6	9
SERPINB3	0.166911	1	0	2
SOAT1	0.108695	1	1	1
PKP2	0.484787	6	2	7
MSH4	0.0613822	1	1	1
F7	0.0460286	0	0	3
GDI2	0.450636	7	7	7
PRDM1	0.0234807	0	0	1
ATG5	0.541654	6	3	8
TMCC3	0.167119	1	1	1
PITHD1	0.228572	5	5	5
MTA3	0.473662	5	5	5
USP13	0.175588	10	1	10
ATP11B	0.238752	1	1	1
LAMC2	0.121242	1	1	2
CDK14	0.190814	8	1	8
SEC61A1	0.287335	1	1	1
PPP1R12A	0.223487	1	1	1
RASGRF1	0.196395	1	1	5
CAMK2B	0.0661356	3	0	Inf
CROCC	0.253568	1	1	3
POLR3E	0.577643	5	4	6
ATP2B4	0.241662	1	1	3
ZC3H11A	0.454947	1	1	1
RIOK2	0.434225	1	1	3
YIPF1	0.269593	6	4	6
NDC1	0.321107	5	2	6
DGKG	0.119854	1	1	7
FLYWCH1	0.33602	5	5	6
UNKL	0.445193	4	2	6
TBXAS1	0.132723	7	4	Inf
PARP12	0.260078	1	1	5
ALDH18A1	0.256078	1	1	1
TARBP1	0.470394	8	3	8
GATB	0.493689	4	3	Inf
MXD1	0.165374	7	7	7
CDK17	0.465426	1	1	4
DNAJC25	0.374012	5	4	5
SLC2A3	0.56875	2	1	2
PSD	0.244017	2	1	2
CTDP1	0.346231	5	3	5
YBX3	0.420061	11	4	13
STYK1	0.374049	3	0	5
WNK1	0.559106	7	5	12
RPS17P5	0.10539	0	0	0
CCAR1	0.234355	1	1	1
OGFR	0.241204	1	1	7
GNA15	0.177404	1	1	1
CREB3L3	0.196392	0	0	0
PIGV	0.251588	5	3	Inf
PTPRU	0.259674	5	3	5
SNRNP40	0.693415	4	4	5
RIMBP2	0.108115	1	0	1
COL11A1	0.0686387	1	0	1
QSER1	0.408206	1	1	5
MPC1	0.288227	3	1	3
ACAA1	0.337641	1	1	3
BCAT1	0.384297	8	0	8
HDAC7	0.336406	5	4	Inf
LZTS1	0	1	0	1
PRDM6	0.0219847	1	0	1
WNT8A	0.0532656	0	0	1
SPAG4	0.17824	6	1	6
NCKAP1	0.296188	1	1	1
MRPS35	0.752646	7	6	7
GUCY1B3	0.482368	3	1	4
SFSWAP	0.467664	5	3	Inf
TNK2	0.472278	10	5	10
MON2	0.261963	1	1	6
CDH3	0.444099	2	1	Inf
ARSF	0.0343455	0	0	0
GPBP1	0.526452	1	1	1
DGAT2	0.181455	10	0	10
ZNF112	0.603857	7	3	11
CS	0.419175	1	1	3
LTK	0.287867	2	1	4
MRPS24	0.239075	1	1	1
ELMO2	0.319299	8	6	8
WAPL	0.337233	1	1	1
VMP1	0.293078	6	4	8
APPBP2	0.556135	3	2	6
POLD1	0.524799	4	3	4
SEZ6	0.0207668	0	0	1
EIF4B	0.389605	5	1	5
SLC6A16	0.153181	1	1	1
GLTSCR1	0.299243	1	1	2
SPHK2	0.412349	4	1	4
RPL18	0.607076	4	3	5
CA11	0.124795	4	1	Inf
ISOC2	0.502818	5	3	5
U2AF2	0.443154	5	4	5
EPN1	0.398218	5	4	5
MED29	0.936564	6	4	8
AHRR	0.0682894	1	1	1
GSC2	0.294641	0	0	0
ZNF275	0.427919	3	3	4
MTMR1	0.39789	4	3	Inf
GPC1	0.363095	5	3	7
ADCK1	0.567727	4	4	4
HAGH	0.445786	5	3	Inf
RNF4	0.518175	1	1	3
CASP8	0.286197	6	1	6
LIMCH1	0.106819	1	1	3
ASUN	0.83123	8	8	8
TM7SF3	0.928176	8	4	10
SPA17	0.0320062	1	1	1
TSPAN32	0.134377	3	1	Inf
WISP2	0.118281	1	1	4
DMRT3	0	0	0	1
ST3GAL6	0.167706	5	1	Inf
ATP2C2	0.014181	1	0	1
NGFR	0.0106558	2	0	Inf
CDON	0.515798	3	2	5
TAF2	0.647339	10	7	Inf
HIPK2	0.271751	7	1	7
TNPO3	0.348781	1	1	7
BORCS8.MEF2B	0.239119	0	0	0
RFXANK	0.485051	7	4	7
TMEM161A	0.46048	9	6	9
LPAR2	0.499579	6	5	6
CTSA	0.355903	6	6	6
SUGP2	0.632553	6	6	6
SLC12A2	0.255169	4	3	Inf
SNX24	0.376515	4	3	Inf
EYA2	0.0672801	0	0	1
CNN2	0.0458441	1	1	4
ABCA7	0.172546	4	1	Inf
SNCAIP	0.0193007	1	0	1
DDX20	0.478755	1	1	1
BTBD1	0.297122	1	1	6
FAR2	0.503898	10	4	10
BCAS1	0.0171559	0	0	1
POU1F1	0.230046	0	0	0
CHI3L2	0.115065	1	0	5
SBNO2	0.229759	1	1	1
PMS1	0.521417	5	4	7
HMG20B	0.414619	4	1	4
CALCRL	0.0348252	1	1	7
TAF11	0.478795	5	5	7
ANKS1A	0.471346	7	7	8
AP3D1	0.421731	1	1	3
ZNF76	0.270872	1	1	7
SLC9A3R2	0.188406	6	5	Inf
NTHL1	0.477865	3	2	5
UHRF1BP1	0.337967	8	6	8
GNAI3	0.298976	1	1	1
IPO5	0.691599	4	4	5
OAT	0.271952	5	4	6
WDR3	0.507858	5	3	Inf
PKN2	0.451648	1	1	6
WDR18	0.286436	3	2	Inf
TRAM2	0.372254	8	7	8
NTN1	0.210177	2	2	7
GLP2R	0.127488	1	1	1
MCM10	0.349166	7	2	7
DGKA	0.183765	4	0	Inf
ERBB3	0.157014	5	2	Inf
ROPN1	0.136817	0	0	5
ANKRD44	0.286095	7	3	Inf
KARS	0.536198	3	3	3
ADAT1	0.348037	4	1	4
PDIA5	0.229147	5	1	5
TBC1D22B	0.546848	8	7	8
NDUFB4	0.311583	1	1	3
SPEN	0.223928	1	1	6
MYLK	0.103431	9	4	9
ZC3H15	0.533157	10	10	10
MAP2K4	0.362026	1	1	3
TMEM206	0.332262	6	3	7
SNAP91	0.0389931	0	0	1
SLK	0.324922	1	1	5
CYB5R4	0.198084	10	7	Inf
COL17A1	0.0990163	1	1	1
GSTO2	0.370214	4	2	5
SEC61A2	0.549176	6	3	6
PRKCQ	0.371102	5	3	Inf
TLE2	0.142869	1	1	1
ASB1	0.3744	6	1	6
FAM107B	0.151065	5	4	Inf
ME1	0.113479	1	1	1
TBC1D1	0.206526	6	6	6
CDK13	0.425542	1	1	4
MTHFD2	0.247613	7	7	7
SLC9A7	0.355161	3	2	6
FOXJ2	0.355807	6	1	6
YBX1	0.49648	5	5	6
PPP2R5A	0.210523	1	1	1
CTNNA2	0.1261	2	1	Inf
ELAVL1	0.321387	1	1	5
TIE1	0.23523	6	1	Inf
DIP2B	0.352489	5	5	5
SMARCD1	0.471353	5	1	5
KDM4A	0.439426	6	6	7
NFYC	0.497011	5	4	8
ZMYND12	0.349396	4	4	8
SLC9A3	0.0651059	0	0	0
NGEF	0.157139	1	1	1
ASPM	0.40737	5	3	5
CD84	0.0698204	1	1	1
ELOVL1	0.516437	6	6	7
SPI1	0.102288	6	3	Inf
ZNRD1	0.401696	5	3	6
MPPED2	0.470715	2	1	8
CLDN18	0.211952	0	0	0
ZBTB11	0.457186	1	1	7
ATXN3	0.357245	6	5	6
GOLGA5	0.437037	4	1	4
FGFR2	0.449999	5	2	5
LRRC40	0.377082	6	5	6
ISOC1	0.323733	4	1	4
EML1	0.419975	4	3	5
TRMT11	0.634389	5	3	Inf
THUMPD1	0.356661	1	1	6
MSANTD3	0.26437	4	3	Inf
KIF26A	0.382911	4	0	5
ATG2B	0.386391	5	4	6
ARFGEF1	0.543271	6	4	Inf
ACSM2B	0.12965	0	0	0
ZFAT	0.378437	10	8	Inf
MTFR1	0.421825	5	1	5
STAG3	0.138175	2	1	4
FECH	0.521365	3	3	4
MYO9A	0.44678	4	3	Inf
PFKP	0.567244	3	3	7
IDI1	0.562738	8	7	8
SP100	0.257012	7	7	7
KLF6	0.241822	4	1	Inf
PLPP1	0.189885	1	1	1
NEO1	0.511515	5	2	6
TRAM1	0.411724	4	4	8
PHKA1	0.283296	1	1	2
TNFRSF1A	0.279923	13	5	Inf
CACNB1	0.832795	3	1	4
EVI5	0.277233	6	6	6
STOML1	0.463143	4	3	5
PKM	0.506799	4	4	4
DHX29	0.415106	1	1	1
DNTTIP2	0.379003	6	6	6
METTL22	0.544254	6	4	6
TP53BP1	0.531202	4	4	4
TRO	0.208808	2	0	Inf
RRP15	0.5321	7	1	7
RHOA	0.42612	9	1	9
DHX8	0.375463	6	5	6
PMS2P4	0.146936	1	1	4
PRKCZ	0.422646	1	1	3
IARS2	0.440703	5	4	Inf
SYT1	0.157498	3	0	Inf
NAV3	0.0883899	5	0	Inf
IDH3G	0.398285	4	3	4
ROGDI	0.497489	3	1	3
PDZD4	0.213596	2	0	3
ATP2B3	0.150053	1	0	1
ROCK1	0.360491	7	5	Inf
CBFB	0.301463	1	1	3
PDK3	0.211537	3	1	Inf
HYAL2	0.407137	7	3	7
HDAC4	0.354332	1	1	4
RASSF1	0.275556	1	1	4
FGFR3	0.708949	1	1	6
IFI35	0.142981	4	1	4
HEATR6	0.586924	5	3	6
COASY	0.367363	5	3	Inf
PLEKHH3	0.38881	4	1	4
MEF2A	0.453263	1	1	3
OTUD5	0.49643	3	3	3
TFE3	0.271823	26	3	26
TBC1D25	0.428096	3	3	3
ACSL4	0.136387	1	1	1
INPP5A	0.354723	2	2	6
GPKOW	0.437951	3	3	6
GRIPAP1	0.684429	3	3	6
FTSJ1	0.299336	3	1	3
PRR11	0.293062	8	2	8
REEP1	0.162569	3	0	Inf
ATP11A	0.244055	3	1	3
POLR1A	0.322508	7	1	7
LAPTM4A	0.340394	6	3	6
TTC7A	0.107174	1	1	1
IP6K2	0.548372	4	3	Inf
STON1.GTF2A1L	0.17804	2	1	Inf
SRBD1	0.312262	6	6	6
KIF2A	0.480116	1	1	1
RASGRP2	0.156803	8	0	8
PSME4	0.282556	1	1	7
IFT80	0.421522	7	1	7
SIRT2	0.899536	6	6	14
ERLEC1	0.192711	1	1	1
PPP2R5B	0.0746043	1	1	1
PYGM	0.0604096	1	1	2
PAGE1	0.161399	0	0	0
PITX1	0.0641379	0	0	1
TRPC7	0.0775718	0	0	3
MAST4	0.177068	1	1	1
ADGRF5	0.0865899	12	1	Inf
SDK2	0.127426	2	0	Inf
ADAM7	0.133181	0	0	0
NUP133	0.51476	5	3	Inf
NUCKS1	0.500803	6	6	6
VPS35	0.438809	4	3	5
DNAJA2	0.452155	5	5	5
BCL3	0.139788	6	1	6
KCNAB2	0.129503	6	5	Inf
ABCC9	0.955518	2	1	17
GAL	0.406395	1	1	4
CLEC2D	0.354806	6	6	13
FUNDC1	0.440473	3	3	3
MAOB	0.310552	1	1	3
RORA	0.330793	4	4	4
DRD4	0.27452	4	1	4
TGFBR3	0.224164	6	3	Inf
PLA2G10	0.162088	1	1	6
HES2	0.195277	3	0	Inf
ATP1B3	0.0818635	1	1	3
NEDD4	0.0870474	1	1	3
PIGB	0.300997	1	1	4
MAPK6	0.283974	4	1	4
GNB5	0.332024	1	1	4
RAB27A	0.174666	1	1	1
CECR5	0.561376	3	2	6
UFD1L	0.513474	6	3	6
LRP6	0.754846	5	3	11
GUCY2C	0.662584	1	0	4
SCT	0	0	0	1
PHRF1	0.303229	5	3	5
IKBKAP	0.521183	4	4	5
NUCB2	0.312509	4	3	Inf
PFN2	0.261123	5	3	8
PTPN3	0.3849	4	3	Inf
SPTB	0.461006	1	1	3
DAPP1	0.142084	4	1	Inf
FGF10	0.0990286	0	0	8
SLC44A1	0.668631	5	4	7
TMEM260	0.497786	4	1	4
SMG6	0.299314	6	3	7
EXOC5	0.381233	4	1	4
CLTCL1	0.149058	5	1	Inf
FGF22	0.274906	1	0	3
FSTL3	0.238614	4	0	4
DGCR2	0.56045	5	3	6
MNT	0.185843	6	4	Inf
ZXDC	0.261252	1	1	1
JMJD6	0.236657	2	1	2
POLB	0.671018	4	3	6
ST6GALNAC1	0.108989	1	1	1
WIPI1	0.191222	8	3	8
FRMPD1	0.194962	1	0	6
GBA2	0.499636	3	2	4
NDST1	0.15779	6	1	6
ASNS	0.142577	1	1	3
AP3M2	0.708534	5	3	6
CNGB1	0.172757	1	1	1
ST6GALNAC2	0.267448	3	2	5
CHAT	0	0	0	1
PABPC1	0.547901	8	4	8
TESK2	0.460122	5	3	7
CFAP20	0.509054	3	1	3
CSNK2A2	0.495108	1	1	3
EIF2B3	0.448953	6	6	6
CAMK2A	0.204657	1	1	5
TCOF1	0.369521	5	5	6
CDC42	0.280348	5	4	5
OSBPL3	0.409226	4	4	4
EPHA8	0.160944	1	0	4
SLC12A3	0.0479529	1	0	1
RAD18	0.408114	1	1	1
ATP2B1	0.274047	1	1	4
TRPM5	0.299437	2	1	3
NCK2	0.378429	5	1	5
MAP4K4	0.323034	5	1	5
MGAT4A	0.213463	7	1	7
RPL31	0.407304	4	4	7
WDR1	0.435907	3	1	3
SNX13	0.432746	1	1	1
ARHGAP10	0.2249	5	4	5
RPS6KA2	0.278867	8	3	8
ING3	0.377481	6	6	7
VASH1	0.261822	3	2	4
LMCD1	0.176942	1	1	1
WBSCR22	0.404998	5	5	5
SEL1L	0.366771	1	1	4
TRIP13	0.509533	6	3	7
ATP6AP1	0.309817	4	3	4
TCF3	0.342905	3	2	Inf
TRIB2	0.24358	7	3	7
DAZAP1	0.269893	1	1	1
MBD3	0.405927	1	1	3
PRLH	0.288949	0	0	0
HLTF	0.434453	8	4	Inf
FAM50A	0.293609	3	1	3
FAM3A	0.521128	3	3	3
CPSF1	0.634338	8	4	9
MYO3B	0.361058	2	1	5
CYBRD1	0.216447	9	2	Inf
CDH19	0.132867	0	0	2
PDCD2	0.540212	1	1	3
SLC6A15	0.243809	1	1	3
RDH11	0.319543	5	5	5
PRKACA	0.512246	6	4	6
ADGRL1	0.789303	4	4	6
SPP2	0.124299	0	0	1
ACTN1	0.203189	5	1	5
ZFYVE26	0.322037	5	4	Inf
RPS6KA6	0.0832788	1	0	1
EPN2	0.81745	3	3	6
PTPN18	0.258806	1	1	5
LIMS2	0.167281	4	2	4
ASIC4	0.233851	3	0	Inf
SPEG	0.264063	4	1	4
LNX1	0.314033	4	1	Inf
ALDH3A2	0.609073	3	1	4
TFRC	0.186486	6	2	Inf
SREBF1	0.168487	1	1	3
TRPC5	NA	6	6	6
AFF4	0.282648	1	1	1
UBE2D1	0.242841	6	1	6
MPP5	0.266217	5	1	5
RHOBTB1	0.267643	1	1	2
SMC1A	0.511853	1	1	3
HSD17B10	0.38452	3	2	Inf
MARK2	0.253362	5	1	5
HMMR	0.329185	3	1	4
CHFR	0.384299	1	1	3
TRHDE	0.0710279	0	0	4
P4HA2	0.29809	4	1	4
FCGR2B	0	1	0	1
NFATC3	0.293031	1	1	3
TRNT1	0.526326	5	3	Inf
ACADVL	0.572219	3	2	6
STK10	0.335326	8	1	9
FBXW11	0.431896	9	5	9
ACAP1	0.138131	1	0	1
CRMP1	0.0689283	2	0	Inf
EVC	0.198351	5	3	5
DERL2	0.577451	3	3	6
SIDT1	0.0492037	6	0	Inf
NDE1	0.363467	6	3	Inf
MRVI1	0.156553	0	0	3
TMEM38A	0.336184	5	1	5
AP1M1	0.597202	6	6	6
PVR	0.622735	5	4	5
XRCC1	0.689694	4	4	5
SCARB1	0.302777	5	5	5
CYP2W1	0.190758	1	0	2
MCM2	0.314373	1	1	2
MOV10L1	0.0329037	1	0	1
PANX2	0.252743	1	1	1
SELO	0.280927	1	1	3
TP63	0.297953	2	1	8
ALPK1	0.352013	4	3	Inf
LLGL2	0.345026	5	2	8
PDE8A	0.410422	6	6	10
CLCN4	0.287962	4	2	4
NLE1	0.410691	3	2	Inf
SDHA	0.365201	6	6	8
SMARCE1	0.522345	5	3	6
FNDC8	0.153443	0	0	1
GSDMB	0.75218	4	1	6
KDM5A	0.767923	7	4	9
ADAM11	0.270052	1	1	7
PPP2R3A	0.347815	6	3	6
FERMT2	0.261854	1	1	1
ABCB11	0.153475	1	1	2
DHRS9	0.0979078	1	1	2
CD5L	NA	10	10	10
PTGS2	0.431396	2	1	8
IGF2BP2	0.570792	5	3	8
MAP3K13	0.301174	5	4	Inf
ST6GAL1	0.377011	6	3	7
TBX21	0.164892	2	0	4
VDAC1P1	0.046976	3	0	Inf
FRY	0.456126	5	5	6
PICALM	0.251196	1	1	1
NSF	0.36018	3	2	Inf
GLI2	0.284905	3	0	5
CLASP1	0.419996	6	6	8
MRPS34	0.397083	5	5	5
NOTCH3	0.726245	3	2	7
CLNS1A	0.95889	6	6	6
PPP2R2C	0.26897	1	1	5
TEAD2	0.560699	1	1	3
EED	0.402733	5	1	5
CDHR2	0	0	0	1
SNCB	0.0469432	0	0	5
TSG101	0.400185	1	1	3
NCBP3	0.595566	4	3	7
ATP2A3	0.246986	4	0	5
CA12	0.0616715	1	0	1
MGLL	0.0358754	1	1	1
NTN4	0.0637912	6	0	6
BCS1L	0.431647	1	1	4
NUAK1	0.0723599	1	1	1
DPP8	0.44498	1	1	4
SLC24A1	0.402403	4	3	Inf
ZNF532	0.471536	5	5	5
SCARF1	0.0497877	1	1	8
LMAN1	0.350383	5	3	5
HACD3	0.34965	1	1	4
IPCEF1	0.204496	1	1	3
ZZEF1	0.3438	4	2	7
NOX3	0.0710764	0	0	0
ENO1	0.34926	4	3	Inf
SLC12A1	0.0236838	0	0	2
MYDGF	0.513394	4	2	4
ANO8	0.454971	5	3	11
TUBE1	0.605551	3	2	6
ARHGEF10L	0.129082	1	1	1
TXK	0.57587	4	1	6
WSCD2	0.0336687	0	0	6
KCNQ2	0	0	0	0
TACR2	0.150801	2	0	3
ACTR6	0.301074	5	4	Inf
TIPIN	0.171225	1	1	1
SRI	0.203085	7	1	7
EIF4G3	0.287686	1	1	1
NUP37	0.413039	5	3	5
SEMA3A	0.295195	3	1	3
GTSE1	0.296757	2	1	4
SEMA3C	0.111968	1	1	1
TTC38	0.0754696	1	1	1
ACAT1	0.422019	4	3	Inf
GRAMD4	0.284872	5	2	5
CELSR1	0.500197	2	1	3
WNT8B	0.185449	3	0	Inf
ZNF638	0.277069	1	1	1
SLC25A40	0.321437	5	5	5
TIMM21	0.437616	3	2	5
ADD2	0.285157	3	1	Inf
FGF4	0.110557	0	0	2
RASAL2	0.072398	1	1	1
VPS9D1	0.16902	1	1	1
ZNF37A	0.300593	6	1	6
MARK3	0.647755	4	4	5
SLC25A3	0.506819	5	5	5
FNDC3B	0.402847	6	5	Inf
FOSL2	0.182419	1	1	5
CACNG5	0.0543715	0	0	0
CACNG4	0.20146	3	0	Inf
FRYL	0.552485	4	4	6
TMEM131	0.119074	1	1	1
FSCN1	0.222124	1	1	2
ACTB	0.0935884	1	1	1
MOCOS	0.111449	4	0	8
PLD1	0.409247	13	4	13
ATP12A	0.175752	1	1	1
WDR62	0.884346	4	2	6
DLG1	0.514999	8	3	8
RAB7A	0.186211	1	1	3
BCAP29	0.384277	7	6	7
SEC31B	0.1262	1	1	4
SART3	0.509229	5	4	Inf
ARHGAP15	0.220764	5	0	8
TUBA3D	0.0619487	1	0	3
PAX2	0.197506	1	0	2
EXOSC7	0.356725	1	1	1
KIFAP3	0.371306	1	1	4
MKRN2	0.411967	1	1	1
MCM6	0.202401	1	1	1
REXO2	0.284749	1	1	5
RBM7	0.343938	1	1	1
RBMS2	0.181693	1	1	5
BAZ2A	0.249989	1	1	4
PTPN23	0.410665	1	1	3
MLH1	0.331609	1	1	1
UNG	0.413132	4	3	5
FMO4	0.237294	5	1	9
KLHL20	0.357602	7	6	Inf
RGS11	0.175112	2	0	6
SLC46A1	0.254619	8	1	8
PLXNA2	0.560796	6	2	6
SPAG5	0.553355	4	2	6
ANKRD13A	0.23304	5	4	5
TPD52	0.45552	5	3	Inf
ACACB	0.0785696	5	1	Inf
TRAF4	0.502776	3	3	8
PAG1	0.3777	5	2	7
GPATCH1	0.879467	8	8	8
ICAM3	0.393372	7	6	7
NT5C2	0.358596	1	1	1
GPC4	0.221401	2	1	Inf
MBNL3	0.0751534	1	1	3
CAMSAP3	0.471005	3	2	6
RAP1GAP	0.326976	3	1	Inf
XAB2	0.498905	5	3	6
ARHGEF1	0.42154	5	4	5
STXBP2	0.439451	6	5	6
MAP2K7	0.539789	5	5	6
NMRK2	0.0958354	0	0	0
DGKD	0.257376	1	1	4
CTTNBP2	0.225477	2	1	7
ACTL6B	0.0754043	0	0	0
RARB	0.158571	5	1	5
TOP2B	0.447171	1	1	5
TM9SF3	0.283747	1	1	1
NFKB2	0.253932	1	1	4
UBE2T	0.500852	4	3	5
PPP1R12B	0.0166281	1	1	2
DNAJC10	0.545071	5	4	6
GTF3C1	0.472397	1	1	4
IL4R	0.061631	6	1	6
USP33	0.383942	6	6	6
PAK3	0.0847253	0	0	1
CAPN6	0	0	0	1
DCX	0	0	0	0
SNRPA	0.719028	11	6	11
SPAG6	0.0526751	0	0	5
EXOSC5	0.485422	9	3	Inf
DYNC1I2	0.379058	1	1	5
APBB1IP	0.0898454	7	1	7
LRCH4	0.209957	7	3	Inf
FAM76B	0.586553	5	4	5
SIRT6	0.491163	4	2	4
TYR	0.174523	0	0	0
POLD3	0.549644	8	5	8
ACTN2	0.0485294	0	0	2
CAPZB	0.139452	1	1	1
GPR137B	0.177159	1	1	4
NAALAD2	0.159277	2	0	4
JADE1	0.293291	1	1	4
SLC25A43	0.141014	1	1	1
UBE2A	0.213846	1	1	3
FGFR1	0.530445	2	2	3
FKBP6	0.095339	0	0	1
SMC1B	0.28848	2	0	5
FBLN1	0.190523	5	1	Inf
ITGA8	0.0473545	1	0	1
CST7	0.0191805	0	0	1
MAP2	0.252617	3	2	Inf
PIAS2	0.465721	6	3	7
AMPH	0.104337	1	1	1
ARAF	0.449352	3	3	3
MCCC1	0.405709	9	5	10
LAMP3	0.157489	4	1	Inf
FAP	0.0962463	7	1	Inf
NEBL	0.159317	4	1	5
ACER3	0.807354	6	5	8
UBE2K	0.248973	1	1	4
PIK3C3	0.609809	7	4	7
N4BP2	0.390247	4	1	4
TIGAR	0.677262	9	6	11
TULP3	0.746308	6	4	7
SYNJ2	0.0596594	1	1	1
ADCY2	0.357932	2	1	8
PPP2R5C	0.386286	5	4	Inf
PMS2P1	0.374946	5	3	5
RBFOX1	0.0433496	0	0	1
GNB1	0.200089	1	1	3
HOXA9	0.0678112	1	0	1
EDN1	0.131321	3	1	10
MLLT10	0.586782	6	4	Inf
ZCWPW1	0.382741	6	4	7
ADCYAP1R1	0.0726044	1	1	1
FGF20	0.12198	1	0	1
P2RY10	0.0563588	0	0	1
ITM2A	0.130677	1	0	2
NRDC	0.287194	6	1	6
VDAC3	0.700536	5	3	6
PCM1	0.67055	3	3	6
TNRC6C	0.393155	6	2	7
CBFA2T2	0.454119	6	5	6
BRINP1	0.285096	1	0	7
ITCH	0.229051	1	1	1
PKD2L2	0.124	0	0	5
TP53INP2	0.115914	1	1	4
SDF4	0.493172	5	5	6
MYH7B	0.37252	3	1	5
BPIFB2	0.0686821	0	0	0
TP73	0.183825	7	0	7
TOLLIP	0.259478	1	1	1
UBE2D4	0.421387	1	1	4
CLUL1	0.538294	3	1	4
RUNX1T1	0.182388	2	0	Inf
CDH17	0.0411581	0	0	2
THOC1	0.57992	5	3	5
FKBP7	0.437846	3	2	4
OSBPL6	0.241552	5	1	Inf
SLC1A3	0.080408	1	1	1
XRCC5	0.524405	5	1	5
LXN	0.0730507	1	1	1
SP140	0	1	0	1
MKNK1	0.227217	7	1	7
TNS1	0.332717	4	2	6
REXO1	0.328902	1	1	2
SAR1A	0.315441	1	1	1
CDC14A	0	1	1	1
RAPGEF3	0.277486	5	1	5
CEACAM1	0.235344	0	0	6
SENP1	0.625002	7	5	7
DUSP13	0.0636104	1	0	8
CIC	0.458355	6	4	8
LIPE	0.0485139	1	0	4
FDFT1	0.385599	1	1	1
PAFAH1B3	0.489158	9	2	9
OPHN1	0.0560913	1	1	1
AFM	0.0972133	0	0	0
KIF22	0.383551	4	1	4
SCGN	0.183937	0	0	0
LRRC16A	0.394848	1	1	1
PGM1	0.402607	3	3	6
DDX1	0.697961	7	4	7
DNM2	0.550013	6	6	6
EPB41L2	0.186958	1	1	4
RIMS1	0.137027	3	0	Inf
MOXD1	0.213825	2	1	8
STX7	0.453637	1	1	4
RABL2B	0.450408	3	3	4
KEAP1	0.65439	6	5	6
DDX43	0.172925	1	1	2
PTPRH	0.118833	1	0	5
DCT	0.0958198	2	1	Inf
SLC35C2	0.472301	6	4	8
CRYBG3	0.159245	1	1	1
EPHA6	0.169427	2	1	Inf
SCTR	0.0450911	0	0	2
RFX3	0.743105	3	1	6
RIF1	0.433013	7	6	Inf
RAB21	0.24423	1	1	1
SLC4A4	0	1	0	1
SMARCA2	0.401431	3	1	5
SESN1	0.449687	7	4	7
MID2	0.158904	1	1	1
PIH1D3	0.0481769	0	0	0
COL5A3	0.0754532	2	0	Inf
SRCAP	0.401273	4	2	Inf
PUM3	0.711322	4	3	5
CPB2	0.0662811	0	0	0
CHRNA3	0.118805	2	0	6
KCNN2	0.142303	3	1	Inf
CNOT4	0.365371	8	7	8
PSEN1	0.34464	1	1	1
CPOX	0.356744	5	4	7
CLDND1	0.357169	7	7	9
MOK	0.256928	4	4	7
HSP90AA1	0.290348	5	2	5
RBL1	0.249844	1	1	5
DLGAP4	0.341966	6	3	Inf
IGSF9B	0.18923	2	1	5
CFHR2	0.0613879	0	0	0
CROCCP3	0.412062	2	1	4
NDC80	0.495533	3	2	7
AP4E1	0.265942	4	1	4
RSBN1	0.279473	1	1	5
MAGI3	0.571553	5	4	5
CXCL2	0.0416353	0	0	1
AFP	0	0	0	2
COL4A4	0.247541	2	1	3
TCF7	0.051784	1	0	1
OSTM1	0.107854	1	1	1
CDH7	0.135519	0	0	1
IMPG2	0.118503	0	0	2
PCNP	0.225414	1	1	7
EXD2	0.615726	5	5	5
ARG2	0.12439	5	1	5
MEF2C	0.0537273	1	1	1
PTPRC	0.0764713	1	1	2
CACNA1S	0.026299	0	0	1
PKP1	0.553221	8	0	8
UBA5	0.365647	7	1	7
STK17B	0.0771637	1	1	1
CDC14B	0.240184	1	1	1
ZNF510	0.285425	6	3	Inf
LRP2	0.0615849	0	0	2
ZNF506	0.635896	7	6	7
JMJD4	0.457756	7	7	7
DUSP12	0.296377	9	5	Inf
AACS	0.352942	5	3	Inf
KIAA0141	0.340405	1	1	5
SLC13A1	0.0197983	0	0	0
CADPS2	0.177755	7	2	7
PCDHB4	0.156224	5	0	5
PCDHA6	0.136773	2	0	5
PCDHGA2	0.0797607	4	0	Inf
HSPB11	0.159483	6	3	6
PHLPP1	0.270802	5	1	5
ATP8B1	0.308331	4	1	5
IL12RB2	0.18326	0	0	3
SMARCD3	0.197089	5	1	Inf
WDR70	0.690312	6	6	7
FYB	0.07663	1	1	4
MPP4	0.10518	3	0	6
STRADB	0.316042	4	4	8
BZW1	0.202535	1	1	5
PGR	0.212591	2	1	3
C1QTNF3	0.616869	2	1	7
ME2	0.308661	5	3	Inf
C5orf22	0.466556	5	3	10
CCNT2	0.394248	1	1	1
FAM135A	0.454173	6	5	Inf
COL19A1	0.12475	1	1	3
EPB41L3	0.17071	1	1	1
COBLL1	0.149129	1	1	1
DLG3	0.357655	1	1	4
KCNK2	0.0266352	7	0	Inf
SERTAD4	0.261004	6	1	6
TRAF5	0.410978	5	5	6
MRPL22	0.284506	5	4	Inf
GEMIN5	0.335243	6	6	7
OPRK1	0.191266	1	1	3
NFE2L1	0.390574	4	2	5
SEMA5B	0.194875	3	0	5
GSK3B	0.373687	6	5	Inf
ITGB5	0.0687898	1	1	6
ERC1	0.574377	7	5	11
XPO1	0.161249	1	1	1
LINC01587	0	0	0	1
RNF13	0.214549	9	9	9
TRPM3	0.0889551	1	1	2
PALB2	0.415687	7	4	7
DOPEY1	0.380804	7	4	10
LYRM2	0.601985	5	5	10
BCKDHB	0.523354	7	3	7
KAT6A	0.640353	6	5	7
ZCCHC6	0.318313	1	1	3
ULK2	0.453583	10	6	10
GRHL2	0.613253	7	3	7
TNPO1	0.393062	1	1	1
PLOD1	0.310116	6	3	6
P2RX5	0.237324	2	0	4
ITGAE	0.295124	5	3	Inf
DIS3	0.473937	5	4	Inf
PIBF1	0.515572	5	4	7
TDRD3	0.375097	5	4	Inf
NUFIP1	0.603332	4	1	4
PDS5B	0.446898	5	1	5
OXCT1	0.50518	5	5	5
RRAGB	0.336083	6	3	6
EPYC	0.119234	0	0	1
CYLD	0.167995	1	1	1
SLC27A5	0.116802	7	3	Inf
ZNF324	0.587996	4	4	5
ZNF671	0.0991032	1	0	1
ZNF416	0.447775	5	4	5
ZNF586	0.228885	5	3	7
ZNF446	0.493107	4	3	6
ZNF264	0.438448	5	4	5
RPS5	0.404139	3	3	6
FAT1	0.405995	4	2	5
YTHDC1	0.371936	5	4	Inf
CHMP2B	0.386696	5	4	5
SMAP2	0.0743519	1	1	1
PPIE	0.75218	5	5	5
ZMPSTE24	0.276024	6	5	Inf
STARD7	0.284913	1	1	5
NOA1	0.555195	1	1	3
REST	0.331028	1	1	3
HAL	0.0894047	1	0	1
SSH1	0.218814	7	4	7
GSTP1	0.47236	4	4	6
APLP2	0.295372	7	5	8
FAM234B	0.733563	5	5	11
SLCO1A2	0.593074	2	1	4
WBP11	0.698038	5	4	11
EIF3I	0.558722	4	4	5
NKAIN1	0.110854	1	1	1
COL16A1	0.259042	6	1	7
TXLNA	0.662546	6	5	8
APOB	0.18645	1	1	3
NCOA1	0.295466	1	1	4
AGBL5	0.504012	5	3	5
EFR3B	0.343747	3	2	4
KIF3C	0.455657	4	4	7
RAB10	0.407381	7	5	7
GCKR	0.16496	2	1	Inf
HADHA	0.369426	7	6	7
MAPRE3	0.218295	5	4	Inf
CAD	0.424865	7	4	7
CD59	0.350476	4	3	Inf
CD82	0.141836	6	0	6
BCORL1	0.226823	6	6	6
ATRX	0.233634	4	1	4
AK6	0.325587	3	2	Inf
FCN1	0.0860787	2	0	Inf
MYNN	0.667351	8	5	11
MECOM	0.373532	7	6	Inf
SCAMP1	0.524798	1	1	2
PREP	0.63773	3	3	14
HACE1	0.711846	4	3	5
SEH1L	0.482128	5	3	5
WDR47	0.354385	1	1	5
WDFY1	0.146771	1	1	1
OVGP1	0.0451748	1	0	1
SLC25A24	0.329809	5	5	5
MAP3K4	0.427721	8	4	Inf
PILRA	0.292382	6	6	6
IGSF9	0.431882	6	2	6
ABCB1	0.110296	1	1	1
ZNF213	0.453327	6	3	6
AKR1B1	0.131684	1	1	4
CPNE3	0.497461	5	4	10
RRN3	0.54385	5	5	5
CTTN	0.416627	4	4	5
WNT11	0.288872	3	0	5
MTIF2	0.141641	7	6	Inf
DDHD2	0.672527	5	3	10
TTC39A	0.273727	2	1	3
EPS15	0.263169	1	1	6
ORC1	0.331529	3	2	5
MGST2	0.351704	4	2	Inf
CHERP	0.687027	6	4	6
ATG16L1	0.352964	1	1	5
USP40	0.424985	5	1	5
POMGNT1	0.496791	6	3	6
RAD54L	0.414052	4	2	Inf
MAST2	0.287126	7	7	7
DNAJA1	0.473256	4	4	4
B4GALT1	0.193664	4	1	Inf
CHMP5	0.371773	4	1	4
NFX1	0.401647	5	4	Inf
AQP6	0.0316661	1	1	4
DIMT1	0.463332	1	1	2
IPO11	0.409342	2	1	2
FOLH1	0.161341	3	1	4
EIF2AK1	0.565811	4	3	Inf
NME8	0.0952122	1	1	1
EPDR1	0.206014	4	2	Inf
SNX10	0.0710346	1	1	1
SEPHS1	0.516174	7	7	7
MRPL28	0.589266	5	3	5
HBQ1	0.368734	0	0	2
ITPKC	0.510745	5	4	5
CEACAM6	0.348761	1	1	1
FAT2	0.211279	2	1	Inf
RBM22	0.314434	1	1	6
TMED2	0.32164	7	3	Inf
ERO1B	0.196488	6	2	Inf
ZFAND6	0.317008	5	3	Inf
HSD17B2	0.0573465	0	0	2
TXLNG	0.468694	1	1	1
PPEF1	0.0614179	1	0	1
LAT2	0.15156	1	1	3
HUWE1	0.363079	1	1	3
ZW10	0.385186	1	1	4
ALG9	0.489376	5	3	Inf
MYBPC2	0	0	0	1
NOX4	0.2147	2	1	5
ACOX3	0.462223	5	4	5
MTMR2	0.445528	5	5	5
PPP1R15A	0.209257	3	1	Inf
HSD17B14	0.213958	1	1	1
TRIP6	0.214202	1	1	4
ACHE	0.12048	1	1	1
FTL	0.300856	5	3	Inf
SRRT	0.39821	7	5	7
BAX	0.396871	1	1	4
NLK	0.583683	5	3	5
PIGS	0.789446	5	3	7
ADAMTS2	0.168632	6	3	6
TMPRSS11E	0.107219	0	0	3
ATXN7L3	0.435739	5	3	7
PGS1	0.459942	9	4	9
PSMC5	0.292064	6	2	Inf
UIMC1	0.278684	1	1	1
CETP	0.0130021	0	0	0
MMP2	0.11689	1	0	1
MT3	0.0858572	0	0	1
LPCAT2	0.202493	1	1	1
GNAO1	0.205748	1	1	1
OGFOD1	0.406351	1	1	1
SH3BP2	0.471771	4	2	5
NOP14	0.510526	5	4	Inf
ADD1	0.498071	5	4	Inf
L2HGDH	0.315959	1	1	4
TXNDC16	0.225377	1	1	3
C14orf166	0.401814	1	1	1
NID2	0.108416	1	1	1
GMCL1	0.323587	7	1	7
SF3B2	0.366429	6	6	6
KLHL42	0.609748	10	10	10
GNAS	0.332675	1	1	5
DNM1L	0.774172	7	5	10
PTHLH	0.341309	3	0	23
PHACTR3	0.180043	2	1	Inf
ERGIC2	0.818054	8	8	10
TFAP2C	0.0614306	1	0	1
AURKA	0.37111	5	3	7
CASS4	0	1	0	1
PIR	0.261843	3	1	Inf
AAMDC	0.903957	6	4	6
RFX2	0.377986	4	1	4
METTL2A	0.518969	6	4	6
SULT2B1	0.136294	2	0	Inf
ALG6	0.586868	3	2	4
CNOT3	0.405098	7	4	7
GP6	0.139721	1	0	7
PTPN4	0.302907	1	1	1
DDX18	0.426027	1	1	1
KHSRP	0.439389	1	1	4
GNA11	0.348327	5	4	Inf
ASAP3	0.333478	1	1	2
EDEM2	0.226547	1	1	6
DNMT3B	0.290768	5	3	Inf
REM1	0.114444	3	1	Inf
TPX2	0.467607	5	3	7
FER1L4	0.164419	4	1	Inf
PDRG1	0.851659	7	5	7
EPB41L1	0.0631248	1	1	6
SLC15A1	0.210264	1	1	1
DOCK9	0.249565	4	3	Inf
ANKRD10	0.454738	6	5	6
TGDS	0.537038	4	4	6
DOCK3	0.246647	3	1	Inf
C3orf18	0.289075	5	2	5
COQ9	0.394382	1	1	1
TMEM40	0.247024	1	0	5
KIF9	0.330385	3	2	Inf
ARHGAP28	0.337897	5	2	5
CRLS1	0.48122	1	1	4
DEFB127	NA	6	6	6
PPP1R13B	0.540299	4	3	4
ATRN	0.567218	5	1	5
SMOX	0.21503	1	1	2
SIGLEC1	0.0500335	1	0	1
FKBP1A	0.392814	1	1	1
NSFL1C	0.449644	1	1	1
SLC4A11	0.190724	3	1	Inf
C20orf194	0.372788	5	1	5
ZNF343	0.357748	1	1	5
EBF4	0.349752	1	1	2
CPXM1	0.282615	3	1	3
MAVS	0.33611	5	1	5
RP5.1187M17.10	0.391966	1	1	2
F11	0.079445	0	0	0
XRN2	0.624224	1	1	5
KIZ	0.356472	1	1	5
DYNLL1	0.0496433	1	1	1
TESC	0.0505177	2	0	Inf
SNX5	0.517245	1	1	1
RPL6	0.387234	6	5	Inf
SIRPG	0.127393	6	0	6
MAPKAPK5	0.540821	6	4	6
P2RX7	0.191286	1	1	4
ESF1	0.579812	1	1	3
RBBP9	0.381688	1	1	1
ANAPC5	0.515165	5	5	6
SLC23A2	0.243295	1	1	1
SLC8B1	0.191923	7	4	Inf
TMEM230	0.479133	1	1	1
DZANK1	0.500958	5	4	5
KDM2B	0.406345	5	3	Inf
CFAP61	0.24272	3	1	5
LHX5	0.0930005	0	0	0
TASP1	0.592599	6	4	6
OAS1	0.229433	7	1	7
GCN1	0.552848	5	4	5
RPLP0	0.31786	5	1	5
PXN	0.256949	5	3	Inf
SIRT4	0.221005	5	4	Inf
RPH3A	0.0944294	1	0	1
KIF16B	0.342471	1	1	1
TRMT6	0.577307	1	1	1
CHGB	0.0803865	1	1	1
PEBP1	0.251471	6	5	6
TBX5	0.0680779	1	0	1
BRAP	0.477066	5	1	5
ERP29	0.481849	5	4	Inf
NOS1	0.175963	1	1	2
FUS	0.384748	1	1	3
IGBP1	0.197392	1	1	3
FXYD5	0.589973	7	1	9
ZNF302	0.658463	8	8	8
GRAMD1A	0.80348	6	6	6
FXYD3	0.424019	3	0	9
HEPH	0	0	0	0
CDIP1	0.409919	5	4	5
CMTM1	0.0946581	1	0	1
KCNH4	0.0530115	7	0	Inf
GANAB	0.446959	5	3	Inf
GMIP	0.234264	1	1	1
RBM41	0.219308	1	1	1
BIRC5	0.276119	3	1	6
LAG3	0.0499878	5	0	Inf
MLF2	0.708429	5	4	9
OTUB2	0.168175	1	1	3
DDX24	0.359395	5	4	5
ZBTB25	0.268618	5	5	5
NECAP1	0.681861	7	5	11
ARHGAP4	0.282215	4	2	Inf
ANKRD24	0.186669	4	0	4
DHX32	0.363857	5	4	Inf
RCOR1	0.475539	4	4	5
GPATCH2L	0.433272	1	1	4
LTBP4	0.463107	3	2	7
BLVRB	0.639037	5	5	7
SLC9A1	0.572636	5	3	5
SPTLC1	0.539696	4	3	5
PAPOLA	0.300348	5	5	6
CCNK	0.42939	4	4	6
PCBP4	0.41692	5	3	5
RGS1	0.358006	4	0	4
YPEL3	0.208347	6	6	6
MRPS33	0.322416	6	5	7
NDUFB2	0.306392	5	1	7
NUDC	0.309692	5	5	5
MAEA	0.625381	1	1	3
ICAM1	0	0	0	1
STRN4	0.54546	5	4	5
IRAK3	0.0652941	1	0	1
LYZ	0.0863944	1	1	1
SI	0.0244698	0	0	0
MUL1	0.364115	5	5	5
TFAP4	0.446564	4	3	5
PDCD7	0.336689	1	1	4
SPG21	0.235636	1	1	1
FETUB	0.0364881	0	0	0
DNAJB11	0.321534	9	1	9
P3H2	0.183737	4	2	10
THPO	0.0681628	1	0	1
CHRD	0.0231025	1	0	1
FLT3LG	0.114826	1	1	1
RAB11FIP3	0.395633	6	3	Inf
GNPTG	0.500048	1	1	5
ZNF268	0.514326	5	5	6
GOLGA3	0.265733	1	1	1
PABPC4	0.64058	5	5	6
CD209	0.0853215	0	0	1
CERS4	0.610359	5	3	6
MCOLN1	0.311737	6	5	6
USP48	0.506195	5	5	5
EFNB1	0.266387	1	1	2
PDPR	0.575925	7	2	Inf
AARS	0.353526	3	1	3
GLG1	0.494382	1	1	3
KIF4A	0.28668	1	1	2
TNRC6A	0.426963	6	6	6
PLEKHG2	0.802355	6	4	9
NAT14	0.574119	4	3	4
PITPNM2	0.257353	3	2	7
EXOC1	0.622018	5	4	5
RBM27	0.332649	1	1	5
POU4F3	0.200906	4	0	5
OSBPL8	0.135035	1	1	5
DTX2	0.177666	6	4	6
NLRC4	0.154203	1	1	3
PUS7	0.502851	5	4	7
LAMB4	0.24172	2	0	5
NRCAM	0.244868	3	1	Inf
LAMB1	0.0340456	1	0	1
SLC26A4	0.0947021	2	2	2
SLC26A3	0.0257749	0	0	0
DLD	0.255327	7	1	7
WDR7	0.206499	3	2	5
TXNL1	0.321312	5	4	Inf
IL5RA	0.131114	0	0	2
ABCC6	0.252459	3	1	Inf
CMTM6	0.200147	1	1	3
ITGA6	0.27173	7	3	Inf
RAPGEF4	0.0998561	7	3	Inf
AC013461.1	0.138171	1	1	1
SMPX	0.100287	0	0	2
FH	0.378755	5	4	Inf
SEL1L3	0.268137	4	1	4
TF	0.100445	0	0	3
CDV3	0.310314	7	1	7
MYO15A	0.0809484	2	0	Inf
ALKBH5	0.298934	5	3	5
APOH	0.00739762	0	0	0
NLRP1	0.128385	1	1	1
PITPNM3	0.297563	2	2	3
SPAG7	0.50579	6	3	6
ORC6	0.364749	5	2	5
ZFHX4	0.0601353	1	0	1
SLC17A6	0.135801	0	0	0
CPA1	0.214925	1	1	3
ZC3HC1	0.413693	1	1	6
ESR1	0.285464	2	1	6
RGS17	0	1	0	1
ANGPT2	0.191827	3	0	Inf
TMEM101	0.121145	5	2	Inf
CD200	0.452407	2	0	5
CCDC80	0.0614841	1	0	1
CMA1	NA	5	5	5
PSME1	0.338072	3	3	5
PPP2R3C	0.333856	4	4	5
HAUS4	0.224703	4	3	Inf
JPH4	0.16056	1	1	2
MYH7	0.0565138	1	0	1
CEBPE	0.195503	0	0	2
SLC7A8	0.176264	2	1	6
OSGEP	0.690414	6	4	7
SLC22A17	0.257335	4	1	5
RNF31	0.0921347	0	0	1
SCFD1	0.407699	1	1	4
G2E3	0.43686	4	1	4
HECTD1	0.543972	4	4	4
HNRNPC	0.408041	14	13	Inf
RPGRIP1	0.233182	4	1	8
SUPT16H	0.772749	5	5	5
TOX4	0.741919	5	5	5
GEMIN2	0.448744	3	3	5
TGM1	0.209626	1	1	1
TINF2	0.451823	1	1	3
DAZL	0.0788239	1	0	1
SEMA6A	0.101741	1	1	1
TRPM7	0.413198	1	1	3
TYRO3	0.299675	2	1	Inf
WDR76	0.154682	1	1	1
CAPN3	0.154008	3	1	Inf
SNAP23	0.221003	1	1	1
TBX15	0.0599959	3	0	5
PHGDH	0.147768	4	3	Inf
COL9A3	0.207541	2	0	Inf
EZR	0.191588	1	1	2
MYL6	0.269827	7	3	7
AGO1	0.577089	8	5	9
TEKT2	0.294838	4	1	5
CLSPN	0.230956	7	2	7
RFFL	0.287254	4	1	Inf
UNC13D	0.21966	3	2	Inf
MFSD11	0.435445	5	5	9
DPYSL2	0.157353	1	1	1
TGFB2	0.286247	2	1	Inf
GPATCH2	0.565449	1	1	5
NUP50	0.432699	5	3	5
CDC45	0.437703	3	1	6
COMT	0.416331	6	3	7
CECR1	0.435059	3	1	4
VNN3	0.202214	1	0	3
ECHDC1	0.403874	6	3	Inf
LRRFIP2	0.346265	1	1	1
SEC22C	0.397616	1	1	1
XYLB	0.29113	4	3	Inf
HDAC6	0.491861	4	3	6
OR1I1	0.0480749	0	0	0
GABRP	0.117806	0	0	3
KRT31	0.137651	0	0	0
CDC6	0.884503	2	1	8
UPRT	0.0640467	1	1	4
CDC23	0.467437	5	4	5
AAAS	0.390906	6	5	Inf
CBX5	0.284234	5	1	5
FMO2	0.0154844	1	1	1
SUCO	0.447628	5	4	6
MSH2	0.367275	7	4	7
MAP3K1	0.295277	1	1	3
DHPS	0.609406	4	3	6
[truncated: 34,516 more rows]

## Sheet: Supplementary Table 3
PID pathways and association to response groups
Characteristics quantified per pathway
Pathway	CNA at diagnosis	CNI at diagnosis	Response group specificity at diagnosis	Functional cluster at diagnosis
PID_TCR_RAS_PATHWAY	1.63606	0.9521	enriched in good responders	Copy-number driven
PID_RHODOPSIN_PATHWAY	1.49758	0.220709	enriched in poor responders	Passenger copy-number events
PID_ERB_GENOMIC_PATHWAY	1.47439	0.0870513	not enriched	Non copy-number driven
PID_RAS_PATHWAY	1.55851	0.950557	enriched in poor responders	Copy-number driven
PID_SYNDECAN_1_PATHWAY	1.53466	0.431426	not enriched	Copy-number driven
PID_MAPK_TRK_PATHWAY	1.53786	0.94128	enriched in good responders	Copy-number driven
PID_CXCR3_PATHWAY	1.47955	0.942952	enriched in poor responders	Conserved copy-number
PID_WNT_NONCANONICAL_PATHWAY	1.50749	0.398999	enriched in good responders	Copy-number driven
PID_P38_MK2_PATHWAY	1.48039	0.642699	enriched in good responders	Conserved copy-number
PID_LYMPH_ANGIOGENESIS_PATHWAY	1.43358	0.157178	enriched in poor responders	Non copy-number driven
PID_IL12_2PATHWAY	1.46742	0.169415	not enriched	Non copy-number driven
PID_P75_NTR_PATHWAY	1.49819	0.466058	not enriched	Copy-number driven
PID_INTEGRIN5_PATHWAY	1.48292	0.136576	enriched in poor responders	Non copy-number driven
PID_ERBB1_INTERNALIZATION_PATHWAY	1.58362	0.905433	not enriched	Copy-number driven
PID_ATR_PATHWAY	1.53967	0.655977	enriched in good responders	Copy-number driven
PID_DNA_PK_PATHWAY	1.46196	0.600038	enriched in good responders	Conserved copy-number
PID_CD8_TCR_PATHWAY	1.57409	0.719363	not enriched	Copy-number driven
PID_ERBB_NETWORK_PATHWAY	1.4138	0.797704	enriched in poor responders	Conserved copy-number
PID_ER_NONGENOMIC_PATHWAY	1.48048	0.90618	not enriched	Conserved copy-number
PID_TCR_PATHWAY	1.59006	0.632816	enriched in good responders	Copy-number driven
PID_ANGIOPOIETIN_RECEPTOR_PATHWAY	1.47553	0.258021	enriched in poor responders	Non copy-number driven
PID_P38_GAMMA_DELTA_PATHWAY	1.50144	0.380945	enriched in good responders	Copy-number driven
PID_AJDISS_2PATHWAY	1.4605	0.393231	enriched in poor responders	Conserved copy-number
PID_IGF1_PATHWAY	1.53542	0.656411	enriched in good responders	Copy-number driven
PID_PI3KCI_PATHWAY	1.54064	0.859239	enriched in poor responders	Copy-number driven
PID_IL1_PATHWAY	1.56853	0.496608	not enriched	Copy-number driven
PID_INTEGRIN_A4B1_PATHWAY	1.46461	0.363551	enriched in poor responders	Conserved copy-number
PID_IL12_STAT4_PATHWAY	1.52616	0.221547	enriched in good responders	Passenger copy-number events
PID_CD8_TCR_DOWNSTREAM_PATHWAY	1.45424	0.698007	enriched in good responders	Conserved copy-number
PID_INTEGRIN_A9B1_PATHWAY	1.43664	0.121087	enriched in poor responders	Non copy-number driven
PID_INTEGRIN2_PATHWAY	1.47307	0.0687214	not enriched	Non copy-number driven
PID_NEPHRIN_NEPH1_PATHWAY	1.57548	0.543498	enriched in poor responders	Copy-number driven
PID_ERBB1_RECEPTOR_PROXIMAL_PATHWAY	1.70907	0.863913	enriched in poor responders	Copy-number driven
PID_WNT_CANONICAL_PATHWAY	1.57172	0.506609	not enriched	Copy-number driven
PID_EPHB_FWD_PATHWAY	1.64762	0.914696	enriched in poor responders	Copy-number driven
PID_BARD1_PATHWAY	1.52722	0.499902	enriched in good responders	Copy-number driven
PID_SYNDECAN_2_PATHWAY	1.43579	0.165691	enriched in poor responders	Non copy-number driven
PID_VEGF_VEGFR_PATHWAY	1.43545	0.193043	enriched in good responders	Non copy-number driven
PID_TCR_JNK_PATHWAY	1.39549	0.37755	enriched in good responders	Conserved copy-number
PID_LKB1_PATHWAY	1.49289	0.549724	enriched in good responders	Copy-number driven
PID_NFAT_3PATHWAY	1.49706	0.601654	enriched in good responders	Copy-number driven
PID_THROMBIN_PAR4_PATHWAY	1.33128	0.380209	enriched in poor responders	Conserved copy-number
PID_HEDGEHOG_2PATHWAY	1.5611	0.404656	not enriched	Copy-number driven
PID_TCR_CALCIUM_PATHWAY	1.46451	0.203017	enriched in good responders	Non copy-number driven
PID_PLK1_PATHWAY	1.46316	0.288025	enriched in good responders	Non copy-number driven
PID_EPHRINB_REV_PATHWAY	1.43627	0.354251	enriched in poor responders	Conserved copy-number
PID_BETA_CATENIN_DEG_PATHWAY	1.56239	0.473083	not enriched	Copy-number driven
PID_S1P_S1P4_PATHWAY	1.38547	0.365338	not enriched	Conserved copy-number
PID_IL2_1PATHWAY	1.52635	0.870249	not enriched	Copy-number driven
PID_ALK2_PATHWAY	1.46125	0.374653	not enriched	Conserved copy-number
PID_FOXO_PATHWAY	1.46077	0.531891	enriched in good responders	Conserved copy-number
PID_RXR_VDR_PATHWAY	1.42999	0.605953	enriched in good responders	Conserved copy-number
PID_CMYB_PATHWAY	1.52548	0.756505	enriched in poor responders	Copy-number driven
PID_IL8_CXCR1_PATHWAY	1.49415	0.493356	enriched in poor responders	Copy-number driven
PID_HIF1A_PATHWAY	1.47451	0.403614	enriched in good responders	Conserved copy-number
PID_PI3K_PLC_TRK_PATHWAY	1.62602	0.820611	enriched in good responders	Copy-number driven
PID_SHP2_PATHWAY	1.60608	0.87596	enriched in poor responders	Copy-number driven
PID_ERA_GENOMIC_PATHWAY	1.48311	0.185848	enriched in good responders	Non copy-number driven
PID_INTEGRIN_CS_PATHWAY	1.49188	0.263171	not enriched	Passenger copy-number events
PID_IL27_PATHWAY	1.52148	0.226297	enriched in poor responders	Passenger copy-number events
PID_DELTA_NP63_PATHWAY	1.53814	0.500342	not enriched	Copy-number driven
PID_SYNDECAN_4_PATHWAY	1.53682	0.198372	enriched in poor responders	Passenger copy-number events
PID_GMCSF_PATHWAY	1.54697	0.823636	enriched in good responders	Copy-number driven
PID_REELIN_PATHWAY	1.48419	0.403105	not enriched	Conserved copy-number
PID_IL2_STAT5_PATHWAY	1.58292	0.629489	not enriched	Copy-number driven
PID_TOLL_ENDOGENOUS_PATHWAY	1.42871	0.322007	enriched in poor responders	Non copy-number driven
PID_TXA2PATHWAY	1.41247	0.357606	enriched in poor responders	Conserved copy-number
PID_NOTCH_PATHWAY	1.53399	0.391331	enriched in good responders	Copy-number driven
PID_PI3KCI_AKT_PATHWAY	1.5822	0.613804	enriched in good responders	Copy-number driven
PID_HIF2PATHWAY	1.52312	0.35914	enriched in good responders	Copy-number driven
PID_TGFBR_PATHWAY	1.45882	0.585153	not enriched	Conserved copy-number
PID_MYC_REPRESS_PATHWAY	1.52151	0.377023	not enriched	Copy-number driven
PID_P53_REGULATION_PATHWAY	1.43547	0.572487	enriched in good responders	Conserved copy-number
PID_P38_ALPHA_BETA_PATHWAY	1.53463	0.495372	enriched in good responders	Copy-number driven
PID_TNF_PATHWAY	1.49722	0.494567	enriched in poor responders	Copy-number driven
PID_S1P_S1P2_PATHWAY	1.37368	0.48939	enriched in good responders	Conserved copy-number
PID_AVB3_INTEGRIN_PATHWAY	1.49742	0.224158	enriched in poor responders	Passenger copy-number events
PID_HIV_NEF_PATHWAY	1.45826	0.456482	not enriched	Conserved copy-number
PID_CIRCADIAN_PATHWAY	1.38402	0.421906	not enriched	Conserved copy-number
PID_CERAMIDE_PATHWAY	1.40111	0.4043	enriched in poor responders	Conserved copy-number
PID_IL4_2PATHWAY	1.50448	0.221718	enriched in poor responders	Passenger copy-number events
PID_TRKR_PATHWAY	1.53575	0.806206	enriched in poor responders	Copy-number driven
PID_S1P_S1P1_PATHWAY	1.42651	0.274513	enriched in good responders	Non copy-number driven
PID_WNT_SIGNALING_PATHWAY	1.54764	0.475858	enriched in good responders	Copy-number driven
PID_CASPASE_PATHWAY	1.49409	0.302979	enriched in poor responders	Passenger copy-number events
PID_MYC_ACTIV_PATHWAY	1.58257	0.432902	not enriched	Copy-number driven
PID_RANBP2_PATHWAY	1.43983	0.401491	not enriched	Conserved copy-number
PID_UPA_UPAR_PATHWAY	1.46207	0.15278	enriched in poor responders	Non copy-number driven
PID_ANTHRAX_PATHWAY	1.36868	0.427068	enriched in good responders	Conserved copy-number
PID_NFKAPPAB_CANONICAL_PATHWAY	1.49421	0.462492	enriched in good responders	Copy-number driven
PID_HDAC_CLASSIII_PATHWAY	1.48329	0.320835	not enriched	Non copy-number driven
PID_KIT_PATHWAY	1.48203	0.365357	enriched in poor responders	Conserved copy-number
PID_MTOR_4PATHWAY	1.51774	0.732946	enriched in good responders	Copy-number driven
PID_VEGFR1_2_PATHWAY	1.51212	0.633468	not enriched	Copy-number driven
PID_IL6_7_PATHWAY	1.56736	0.452469	not enriched	Copy-number driven
PID_P38_ALPHA_BETA_DOWNSTREAM_PATHWAY	1.47018	0.262326	enriched in poor responders	Non copy-number driven
PID_IL23_PATHWAY	1.49225	0.2779	enriched in poor responders	Passenger copy-number events
PID_P73PATHWAY	1.53943	0.579641	enriched in good responders	Copy-number driven
PID_EPO_PATHWAY	1.4669	0.251836	enriched in poor responders	Non copy-number driven
PID_BETA_CATENIN_NUC_PATHWAY	1.49706	0.549145	enriched in good responders	Copy-number driven
PID_IL2_PI3K_PATHWAY	1.53388	0.470232	not enriched	Copy-number driven
PID_SYNDECAN_3_PATHWAY	1.52772	0.453617	enriched in good responders	Copy-number driven
PID_IFNG_PATHWAY	1.40172	0.369044	enriched in poor responders	Conserved copy-number
PID_S1P_S1P3_PATHWAY	1.38889	0.363551	enriched in good responders	Conserved copy-number
PID_PRL_SIGNALING_EVENTS_PATHWAY	1.5803	0.381345	not enriched	Copy-number driven
PID_CONE_PATHWAY	1.5408	0.320394	enriched in good responders	Passenger copy-number events
PID_S1P_META_PATHWAY	1.31629	0.426789	enriched in good responders	Conserved copy-number
PID_PDGFRA_PATHWAY	1.50522	0.238344	enriched in good responders	Passenger copy-number events
PID_INTEGRIN3_PATHWAY	1.41557	0.183831	enriched in poor responders	Non copy-number driven
PID_NFAT_TFPATHWAY	1.48279	0.252089	enriched in good responders	Non copy-number driven
PID_FAS_PATHWAY	1.48571	0.512223	enriched in poor responders	Conserved copy-number
PID_ERBB2_ERBB3_PATHWAY	1.55487	0.895713	enriched in good responders	Copy-number driven
PID_AMB2_NEUTROPHILS_PATHWAY	1.49903	0.420495	enriched in poor responders	Copy-number driven
PID_HNF3B_PATHWAY	1.51076	0.391619	enriched in good responders	Copy-number driven
PID_AR_TF_PATHWAY	1.5143	0.396961	not enriched	Copy-number driven
PID_IL5_PATHWAY	1.52078	0.351426	not enriched	Copy-number driven
PID_EPHA2_FWD_PATHWAY	1.65477	0.598897	enriched in poor responders	Copy-number driven
PID_NFKAPPAB_ATYPICAL_PATHWAY	1.54171	0.491543	not enriched	Copy-number driven
PID_INTEGRIN4_PATHWAY	1.58625	0.305651	enriched in poor responders	Passenger copy-number events
PID_ECADHERIN_KERATINOCYTE_PATHWAY	1.54618	0.512519	enriched in poor responders	Copy-number driven
PID_LPA4_PATHWAY	1.61749	0.25509	not enriched	Passenger copy-number events
PID_FCER1_PATHWAY	1.50931	0.534082	enriched in good responders	Copy-number driven
PID_ATM_PATHWAY	1.40191	0.494018	enriched in poor responders	Conserved copy-number
PID_IL8_CXCR2_PATHWAY	1.42997	0.486084	enriched in poor responders	Conserved copy-number
PID_IL3_PATHWAY	1.58094	0.66245	enriched in good responders	Copy-number driven
PID_AURORA_A_PATHWAY	1.50198	0.568386	enriched in good responders	Copy-number driven
PID_ALPHA_SYNUCLEIN_PATHWAY	1.46066	0.428971	not enriched	Conserved copy-number
PID_ARF_3PATHWAY	1.61217	0.462215	enriched in poor responders	Copy-number driven
PID_NETRIN_PATHWAY	1.51358	0.51076	enriched in poor responders	Copy-number driven
PID_INSULIN_PATHWAY	1.53297	0.591601	enriched in poor responders	Copy-number driven
PID_VEGFR1_PATHWAY	1.52129	0.38279	not enriched	Copy-number driven
PID_AR_NONGENOMIC_PATHWAY	1.39586	0.388679	not enriched	Conserved copy-number
PID_LIS1_PATHWAY	1.39315	0.480525	not enriched	Conserved copy-number
PID_ERBB4_PATHWAY	1.50221	0.871602	enriched in good responders	Copy-number driven
PID_RETINOIC_ACID_PATHWAY	1.50834	0.486945	not enriched	Copy-number driven
PID_HDAC_CLASSII_PATHWAY	1.44931	0.363141	not enriched	Conserved copy-number
PID_CD40_PATHWAY	1.50906	0.558349	enriched in good responders	Copy-number driven
PID_ERBB1_DOWNSTREAM_PATHWAY	1.50329	0.634613	enriched in good responders	Copy-number driven
PID_FOXM1_PATHWAY	1.52935	0.371355	enriched in good responders	Copy-number driven
PID_ENDOTHELIN_PATHWAY	1.44688	0.366492	enriched in good responders	Conserved copy-number
PID_SMAD2_3PATHWAY	1.33009	0.421934	not enriched	Conserved copy-number
PID_AURORA_B_PATHWAY	1.54244	0.314987	enriched in good responders	Passenger copy-number events
PID_AVB3_OPN_PATHWAY	1.3874	0.273661	enriched in poor responders	Non copy-number driven
PID_GLYPICAN_1PATHWAY	1.48581	0.383255	not enriched	Conserved copy-number
PID_EPHA_FWDPATHWAY	1.48186	0.448832	enriched in poor responders	Conserved copy-number
PID_P38_MKK3_6PATHWAY	1.33922	0.431246	enriched in poor responders	Conserved copy-number
PID_ARF6_DOWNSTREAM_PATHWAY	1.53089	0.406609	enriched in poor responders	Copy-number driven
PID_REG_GR_PATHWAY	1.45364	0.3632	not enriched	Conserved copy-number
PID_A6B1_A6B4_INTEGRIN_PATHWAY	1.52428	0.62253	enriched in good responders	Copy-number driven
PID_INTEGRIN1_PATHWAY	1.47528	0.208892	enriched in poor responders	Non copy-number driven
PID_HIF1_TFPATHWAY	1.56046	0.316655	not enriched	Passenger copy-number events
PID_INSULIN_GLUCOSE_PATHWAY	1.54098	0.6355	enriched in good responders	Copy-number driven
PID_HNF3A_PATHWAY	1.45091	0.297727	enriched in good responders	Non copy-number driven
PID_ARF6_TRAFFICKING_PATHWAY	1.46022	0.389652	not enriched	Conserved copy-number
PID_PS1_PATHWAY	1.49112	0.415734	enriched in good responders	Copy-number driven
PID_FRA_PATHWAY	1.49867	0.251178	enriched in good responders	Passenger copy-number events
PID_ARF6_PATHWAY	1.41458	0.345738	not enriched	Non copy-number driven
PID_ALK1_PATHWAY	1.4385	0.402286	enriched in good responders	Conserved copy-number
PID_PDGFRB_PATHWAY	1.55364	0.721967	enriched in good responders	Copy-number driven
PID_RET_PATHWAY	1.51487	0.560999	not enriched	Copy-number driven
PID_NCADHERIN_PATHWAY	1.50217	0.444722	not enriched	Copy-number driven
PID_BCR_5PATHWAY	1.4513	0.403451	enriched in good responders	Conserved copy-number
PID_TRAIL_PATHWAY	1.44802	0.378776	not enriched	Conserved copy-number
PID_ATF2_PATHWAY	1.42292	0.253324	enriched in good responders	Non copy-number driven
PID_RHOA_REG_PATHWAY	1.48223	0.489848	not enriched	Conserved copy-number
PID_HEDGEHOG_GLI_PATHWAY	1.45633	0.456946	not enriched	Conserved copy-number
PID_THROMBIN_PAR1_PATHWAY	1.41846	0.404007	not enriched	Conserved copy-number
PID_TCPTP_PATHWAY	1.53303	0.301252	enriched in poor responders	Passenger copy-number events
PID_ILK_PATHWAY	1.52145	0.372489	not enriched	Copy-number driven
PID_AR_PATHWAY	1.48952	0.493793	enriched in good responders	Conserved copy-number
PID_LYSOPHOSPHOLIPID_PATHWAY	1.45208	0.37066	not enriched	Conserved copy-number
PID_CDC42_REG_PATHWAY	1.3931	0.283597	not enriched	Non copy-number driven
PID_RHOA_PATHWAY	1.4542	0.339309	not enriched	Non copy-number driven
PID_RB_1PATHWAY	1.52588	0.381318	enriched in good responders	Copy-number driven
PID_NECTIN_PATHWAY	1.49908	0.34532	not enriched	Passenger copy-number events
PID_SMAD2_3NUCLEAR_PATHWAY	1.46802	0.356393	enriched in poor responders	Conserved copy-number
PID_MYC_PATHWAY	1.5723	0.447284	not enriched	Copy-number driven
PID_ECADHERIN_NASCENT_AJ_PATHWAY	1.47314	0.400085	not enriched	Conserved copy-number
PID_FAK_PATHWAY	1.52749	0.461222	not enriched	Copy-number driven
PID_CXCR4_PATHWAY	1.50464	0.383504	not enriched	Copy-number driven
PID_FGF_PATHWAY	1.53269	0.407982	enriched in poor responders	Copy-number driven
PID_TAP63_PATHWAY	1.50398	0.291107	enriched in poor responders	Passenger copy-number events
PID_ECADHERIN_STABILIZATION_PATHWAY	1.46095	0.417966	not enriched	Conserved copy-number
PID_AP1_PATHWAY	1.49786	0.246535	enriched in good responders	Passenger copy-number events
PID_RAC1_REG_PATHWAY	1.49784	0.309352	enriched in poor responders	Passenger copy-number events
PID_HES_HEY_PATHWAY	1.47661	0.42306	not enriched	Conserved copy-number
PID_RAC1_PATHWAY	1.45336	0.453422	not enriched	Conserved copy-number
PID_TELOMERASE_PATHWAY	1.45033	0.417013	not enriched	Conserved copy-number
PID_FANCONI_PATHWAY	1.47678	0.460927	enriched in good responders	Conserved copy-number
PID_BMP_PATHWAY	1.40984	0.388472	enriched in good responders	Conserved copy-number
PID_MET_PATHWAY	1.53523	0.577772	not enriched	Copy-number driven
PID_CDC42_PATHWAY	1.53979	0.46036	not enriched	Copy-number driven
PID_PTP1B_PATHWAY	1.48404	0.560499	not enriched	Conserved copy-number
PID_E2F_PATHWAY	1.50826	0.427645	not enriched	Copy-number driven
PID_P53_DOWNSTREAM_PATHWAY	1.47591	0.329553	enriched in good responders	Non copy-number driven
PID_HDAC_CLASSI_PATHWAY	1.44413	0.449726	not enriched	Conserved copy-number

## Sheet: Supplementary Table 4
Characteristics of top genes in six survival associated pathways
Characteristics quantified per pathway
Pathway	Gene #1 relative contrib	Gene #2 relative contrib	Gene #3 relative contrib	Gene #4 relative contrib	Gene #5 relative contrib	Gene #1 location	Gene #2 location	Gene #3 location	Gene #4 location	Gene #5 location
PID_EPHB_FWD_PATHWAY	KRAS: 0.77	TF: 0.07	CDC42: 0.05	RAC1: 0.01	PAK1: 0.008	Chr 12 (25.21 – 25.25 Mb)	Chr 3 (133.75 – 133.8 Mb)	Chr 1 (22.05 – 22.1 Mb)	Chr 7 (6.37 – 6.4 Mb)	Chr 11 (77.32 – 77.47 Mb)
PID_PI3KCI_PATHWAY	KRAS: 0.79	HSP90AA1: 0.13	RHOA: 0.01	ARF1: 0.01	PTEN: 0.008	Chr 12 (25.21 – 25.25 Mb)	Chr 14 (102.08 – 102.14 Mb)	Chr 3 (49.36 – 49.41 Mb)	Chr 1 (228.08 – 228.1 Mb)	Chr 10 (87.86 – 87.97 Mb)
PID_CMYB_PATHWAY	KRAS: 0.7	HSPA8: 0.12	CCND1: 0.05	IQGAP1: 0.04	CDK6: 0.008	Chr 12 (25.21 – 25.25 Mb)	Chr 11 (123.06 – 123.06 Mb)	Chr 11 (69.64 – 69.65 Mb)	Chr 15 (90.39 – 90.5 Mb)	Chr 7 (92.6 – 92.84 Mb)
PID_ARF_3PATHWAY	AP2M1: 0.43	ARF1: 0.16	RAC1: 0.11	COPA: 0.07	CLTA: 0.05	Chr 3 (184.17 – 184.18 Mb)	Chr 1 (228.08 – 228.1 Mb)	Chr 7 (6.37 – 6.4 Mb)	Chr 1 (160.28 – 160.34 Mb)	Chr 9 (36.19 – 36.30 Mb)
PID_EPHA2_FWD_PATHWAY	PAK1: 0.51	EPHA2: 0.09	RHOA: 0.09	RAC1: 0.06	VAV3: 0.05	Chr 11 (77.32 – 77.47 Mb)	Chr 1 (16.12 – 12.16 Mb)	Chr 3 (49.36 – 49.41 Mb)	Chr 7 (6.37 – 6.4 Mb)	Chr 1 (107.57 – 107.97 Mb)
PID_ECADHERIN_KERATINOCYTE_PATHWAY	AKT2: 0.39	CTNNB1: 0.25	AKT1: 0.1	CTNND1: 0.06	CDH1: 0.04	Chr 19 (40.23 – 40.29 Mb)	Chr 3 (41.19 – 41.26 Mb)	Chr 14 (104.77 – 104.8 Mb)	Chr 11(57.7 – 57.82 Mb)	Chr 16 (68.74 – 68.84 Mb)

## Sheet: Supplementary Table 5
Specificity of functional CNAs in the PID pathways
Characteristics quantified per pathway
Pathway	Global CNA	Global CNI	Perplexity of gene specificity	Gene #1	Gene #2	Gene #3	Gene #4	Gene #5	Gene #1 contribution	Gene #2 contribution	Gene #3 contribution	Gene #4 contribution	Gene #5 contribution
PID_TCR_RAS_PATHWAY	1.63606	0.9521	1.34286	KRAS	FOS	NRAS	MAPK1	RAF1	0.691982	0.0368377	0.00380535	0.00373593	0.000690225
PID_RHODOPSIN_PATHWAY	1.49758	0.220709	1.38279	GNB1	GNB5	PDE6B	SLC24A1	RGS9	0.140593	0.00201098	0.00200762	0.00176595	0.00155502
PID_ERB_GENOMIC_PATHWAY	1.47439	0.0870513	1.38752	C3	SMARCA4	NCOA2	NEDD8	NCOA3	0.417307	0.00670443	0.00637399	0.00480778	0.0030269
PID_RAS_PATHWAY	1.55851	0.950557	1.43302	KRAS	LGALS3	NF1	LGALS1	NRAS	0.633187	0.0202305	0.0042587	0.00420765	0.0038342
PID_SYNDECAN_1_PATHWAY	1.53466	0.431426	1.44992	MMP7	LAMA5	COL9A2	COL4A1	PPIB	0.458799	0.0164438	0.00528633	0.00346185	0.00105165
PID_MAPK_TRK_PATHWAY	1.53786	0.94128	1.54048	KRAS	FOS	MAPK1	EGR1	NRAS	0.662457	0.0349098	0.00458181	0.00432332	0.00358159
PID_CXCR3_PATHWAY	1.47955	0.942952	1.74368	KRAS	GNB1	MAPK1	AKT1	CXCL10	0.497028	0.0126763	0.00472528	0.00423613	0.00369458
PID_WNT_NONCANONICAL_PATHWAY	1.50749	0.398999	1.9196	FLNA	CHD7	YES1	RHOA	CDC42	0.0765571	0.00268552	0.00240078	0.00108253	0.00104724
PID_P38_MK2_PATHWAY	1.48039	0.642699	1.92519	YWHAZ	YWHAB	HSPB1	YWHAQ	YWHAG	0.211017	0.00850047	0.00625375	0.00474357	0.00376056
PID_LYMPH_ANGIOGENESIS_PATHWAY	1.43358	0.157178	1.95896	FN1	ITGB1	AKT1	MAPK1	CRK	0.25986	0.0231234	0.0228358	0.00377454	0.000894043
PID_IL12_2PATHWAY	1.46742	0.169415	2.01233	B2M	STAT1	FOS	IL1R1	ATF2	0.136159	0.0132782	0.00633007	0.00347431	0.000861459
PID_P75_NTR_PATHWAY	1.49819	0.466058	2.0352	MMP7	SQSTM1	APP	PRKCI	SORT1	0.252418	0.00726799	0.00642872	0.0051563	0.0028834
PID_INTEGRIN5_PATHWAY	1.48292	0.136576	2.10124	FN1	ITGB8	SDC1	ITGB6	TGFBR1	0.105697	0.100505	0.00061407	0.000418655	0.000272889
PID_ERBB1_INTERNALIZATION_PATHWAY	1.58362	0.905433	2.12782	KRAS	CDC42	LRIG1	UBE2D3	EGF	0.53293	0.0298877	0.014028	0.00458874	0.00374277
PID_ATR_PATHWAY	1.53967	0.655977	2.13007	YWHAZ	YWHAB	MCM2	MCM7	PPP2CA	0.139346	0.00929037	0.00331769	0.00239954	0.00137627
PID_DNA_PK_PATHWAY	1.46196	0.600038	2.14016	PRKDC	XRCC5	XRCC6	CSNK2B	CSNK2A1	0.0695846	0.00936786	0.00595548	0.00111147	0.000571721
PID_CD8_TCR_PATHWAY	1.57409	0.719363	2.15544	KRAS	B2M	SOS1	NRAS	GRB2	0.322593	0.286624	0.000884156	0.000841352	0.000804149
PID_ERBB_NETWORK_PATHWAY	1.4138	0.797704	2.17982	ERBB2	HSP90AA1	ERBB3	ERBB4	EGF	0.470031	0.121655	0.0120118	0.0103416	0.00439786
PID_ER_NONGENOMIC_PATHWAY	1.48048	0.90618	2.18625	KRAS	ESR1	MSN	GNB1	RHOA	0.496366	0.0157006	0.0128224	0.0107025	0.0102898
PID_TCR_PATHWAY	1.59006	0.632816	2.30172	FLNA	KRAS	GAB2	CDC42	AKT1	0.360798	0.182684	0.012989	0.00360337	0.00102843
PID_ANGIOPOIETIN_RECEPTOR_PATHWAY	1.47553	0.258021	2.3769	FN1	PAK1	GRB7	AKT1	ITGB1	0.353647	0.0387684	0.0311109	0.0100175	0.006609
PID_P38_GAMMA_DELTA_PATHWAY	1.50144	0.380945	2.38015	CCND1	STMN1	PKN1	MAP2K3	MAPK13	0.152717	0.0871094	0.0135099	0.000637713	0.00053279
PID_AJDISS_2PATHWAY	1.4605	0.393231	2.41079	MMP7	IGF2	DSP	IQGAP1	CTNNB1	0.31308	0.0979544	0.0130253	0.00316404	0.00268845
PID_IGF1_PATHWAY	1.53542	0.656411	2.43366	YWHAZ	YWHAE	PTPN11	PTPN1	SOS1	0.123053	0.00379622	0.002643	0.00191553	0.0018887
PID_PI3KCI_PATHWAY	1.54064	0.859239	2.4543	KRAS	HSP90AA1	RHOA	ARF1	PTEN	0.45884	0.0754777	0.00779988	0.00633802	0.00477121
PID_IL1_PATHWAY	1.56853	0.496608	2.50348	PRKCI	SQSTM1	IL1R1	IL1RAP	IRAK1	0.239089	0.0606673	0.0149849	0.00480802	0.00219034
PID_INTEGRIN_A4B1_PATHWAY	1.46461	0.363551	2.51627	YWHAZ	FN1	SPP1	TLN1	CD81	0.221557	0.197232	0.00381024	0.00352114	0.00291359
PID_IL12_STAT4_PATHWAY	1.52616	0.221547	2.53928	JUN	FOS	STAT3	ETV5	PPP3CA	0.17525	0.132096	0.00334471	0.00282338	0.00168524
PID_CD8_TCR_DOWNSTREAM_PATHWAY	1.45424	0.698007	2.57102	KRAS	B2M	FOS	JUN	JUNB	0.31167	0.239066	0.00970806	0.00831592	0.00686865
PID_INTEGRIN_A9B1_PATHWAY	1.43664	0.121087	2.66872	FN1	ITGB1	TGM2	VEGFA	RAC1	0.083343	0.0256049	0.00263992	0.00237276	0.00181091
PID_INTEGRIN2_PATHWAY	1.47307	0.0687214	2.80973	C3	FGG	PLAT	F11R	THY1	0.0389435	0.00807851	0.0039777	0.0022244	0.00125977
PID_NEPHRIN_NEPH1_PATHWAY	1.57548	0.543498	2.82367	PRKCI	RAC1	JUN	CD2AP	GRB2	0.14815	0.00734065	0.00704021	0.00332584	0.00305228
PID_ERBB1_RECEPTOR_PROXIMAL_PATHWAY	1.70907	0.863913	2.91168	KRAS	STAT1	TLN1	GSN	PAK1	0.436817	0.0454735	0.0308953	0.0187989	0.00501914
PID_WNT_CANONICAL_PATHWAY	1.57172	0.506609	2.93232	CTNNB1	LRP6	FZD5	DVL3	DVL2	0.160813	0.124059	0.0115496	0.002875	0.00269365
PID_EPHB_FWD_PATHWAY	1.64762	0.914696	2.9463	KRAS	TF	CDC42	RAC1	PAK1	0.359368	0.032319	0.0251671	0.00482403	0.00375985
PID_BARD1_PATHWAY	1.52722	0.499902	2.96659	PRKDC	NPM1	XRCC5	CCNE1	UBE2D3	0.0908744	0.0885425	0.00312135	0.00283578	0.00148486
PID_SYNDECAN_2_PATHWAY	1.43579	0.165691	2.96897	FN1	LAMA3	ITGB1	RHOA	NF1	0.129813	0.0464126	0.00947447	0.00524286	0.00201607
PID_VEGF_VEGFR_PATHWAY	1.43545	0.193043	3.01288	VEGFA	NRP2	NRP1	VEGFB	FLT4	0.0437676	0.0115779	0.0109352	0.00358401	0.00079672
PID_TCR_JNK_PATHWAY	1.39549	0.37755	3.01589	JUN	MAP3K1	CRKL	DBNL	MAP3K7	0.115016	0.0375828	0.0115492	0.00667258	0.00301638
PID_LKB1_PATHWAY	1.49289	0.549724	3.10888	YWHAZ	CTSD	HSP90AA1	EZR	ESR1	0.231685	0.0365292	0.0281446	0.0184506	0.00472894
PID_NFAT_3PATHWAY	1.49706	0.601654	3.13303	YWHAZ	RAN	XPO1	NR4A1	YWHAB	0.221608	0.00879669	0.00752914	0.00594995	0.00592843
PID_THROMBIN_PAR4_PATHWAY	1.33128	0.380209	3.16334	RHOA	GNB1	GNAQ	ROCK2	GNA13	0.075027	0.0561256	0.00985768	0.0075857	0.00207039
PID_HEDGEHOG_2PATHWAY	1.5611	0.404656	3.17686	LRP2	AKT1	LRPAP1	GAS1	GRK2	0.190876	0.109387	0.0218751	0.00857121	0.00307952
PID_TCR_CALCIUM_PATHWAY	1.46451	0.203017	3.29443	JUN	FOS	JUNB	NFATC2	CABIN1	0.152695	0.0769714	0.0452237	0.00245332	0.00196582
PID_PLK1_PATHWAY	1.46316	0.288025	3.31228	TPT1	PAK1	PPP1CB	PPP2R1A	RHOA	0.10337	0.0316198	0.0124312	0.00351599	0.00185306
PID_EPHRINB_REV_PATHWAY	1.43627	0.354251	3.36249	FGG	YES1	FGA	PTPN13	EFNB2	0.106791	0.0229873	0.00679789	0.00433633	0.00296382
PID_BETA_CATENIN_DEG_PATHWAY	1.56239	0.473083	3.36424	CTNNB1	LRP6	CSNK1A1	FZD5	DVL3	0.108302	0.0989338	0.0107692	0.00911615	0.00253753
PID_S1P_S1P4_PATHWAY	1.38547	0.365338	3.38942	CDC42	RHOA	MAPK1	GNAI2	GNAI3	0.0676322	0.029445	0.00892234	0.00439259	0.00201952
PID_IL2_1PATHWAY	1.52635	0.870249	3.40182	KRAS	STAT1	FOS	GAB2	JUN	0.335662	0.044034	0.0222697	0.00851214	0.00833752
PID_ALK2_PATHWAY	1.46125	0.374653	3.47903	BMP7	SMAD4	BMPR2	FKBP1A	SMAD5	0.0508189	0.0398528	0.00731047	0.00451061	0.00261829
PID_FOXO_PATHWAY	1.46077	0.531891	3.48359	YWHAZ	SOD2	CTNNB1	FBXO32	RAN	0.224606	0.0516463	0.012977	0.00660311	0.00535045
PID_RXR_VDR_PATHWAY	1.42999	0.605953	3.49793	MED1	NR4A1	SREBF1	NCOR2	ABCA1	0.271991	0.12222	0.0226818	0.0184286	0.00681596
PID_CMYB_PATHWAY	1.52548	0.756505	3.51705	KRAS	HSPA8	CCND1	IQGAP1	CDK6	0.408212	0.0693968	0.0310144	0.021128	0.00495201
PID_IL8_CXCR1_PATHWAY	1.49415	0.493356	3.64916	AKT1	GNB1	CXCL8	LYN	CBL	0.16091	0.0710238	0.0291453	0.00809943	0.0033125
PID_HIF1A_PATHWAY	1.47451	0.403614	3.68126	HSP90AA1	EGLN2	HIF1A	CDKN2A	OS9	0.125822	0.0337871	0.0118793	0.0116408	0.00593142
PID_PI3K_PLC_TRK_PATHWAY	1.62602	0.820611	3.79606	KRAS	YWHAZ	CCND1	YWHAB	YWHAQ	0.179904	0.0618696	0.0301901	0.00591688	0.00446933
PID_SHP2_PATHWAY	1.60608	0.87596	3.84527	KRAS	STAT1	EGF	VEGFA	RHOA	0.336616	0.0466831	0.0158283	0.0127703	0.00795565
PID_ERA_GENOMIC_PATHWAY	1.48311	0.185848	3.90976	C3	SET	JUN	MED1	COL18A1	0.180263	0.0120601	0.0110499	0.0103116	0.00810615
PID_INTEGRIN_CS_PATHWAY	1.49188	0.263171	3.9551	ITGB8	ITGB4	ITGB1	ITGA3	ITGAV	0.0396799	0.0146554	0.00677912	0.00436199	0.0036823
PID_IL27_PATHWAY	1.52148	0.226297	3.96151	STAT1	IL6ST	IL6	STAT3	TYK2	0.13288	0.0375306	0.0375126	0.0115449	0.011008
PID_DELTA_NP63_PATHWAY	1.53814	0.500342	3.96208	YAP1	ITGA3	IGFBP3	KRT5	FASN	0.293844	0.0592135	0.0583126	0.0178788	0.0132109
PID_SYNDECAN_4_PATHWAY	1.53682	0.198372	3.99274	FN1	LAMA3	SDC4	ITGB1	PTK2	0.118117	0.0300833	0.00795346	0.00665557	0.00501548
PID_GMCSF_PATHWAY	1.54697	0.823636	4.00188	KRAS	YWHAZ	STAT1	FOS	GAB2	0.163	0.0697003	0.0263737	0.0135085	0.00791395
PID_REELIN_PATHWAY	1.48419	0.403105	4.01709	ITGA3	AKT1	LRPAP1	CRKL	MAP1B	0.0792186	0.0338138	0.00803807	0.00631265	0.00602531
PID_IL2_STAT5_PATHWAY	1.58292	0.629489	4.09109	GAB2	CDK6	CCND2	JAK1	SP1	0.35233	0.0359364	0.0327	0.0153416	0.0146551
PID_TOLL_ENDOGENOUS_PATHWAY	1.42871	0.322007	4.15674	S100A9	HMGB1	RHOA	HSPD1	S100A8	0.110717	0.0310967	0.0139193	0.0108647	0.00922574
PID_TXA2PATHWAY	1.41247	0.357606	4.15907	TGM2	AKT1	YES1	RHOA	GNB1	0.151139	0.0412333	0.0241099	0.0144407	0.00416374
PID_NOTCH_PATHWAY	1.53399	0.391331	4.17813	ENO1	NOTCH3	CCND1	JAG1	NOTCH2	0.0762577	0.0320996	0.00934745	0.00328095	0.00319994
PID_PI3KCI_AKT_PATHWAY	1.5822	0.613804	4.23049	YWHAZ	HSP90AA1	AKT2	YWHAB	YWHAG	0.0907603	0.0370646	0.00897913	0.00469572	0.00222494
PID_HIF2PATHWAY	1.52312	0.35914	4.24568	SLC2A1	EIF3E	PGK1	EGLN2	APEX1	0.0848976	0.0582588	0.0185647	0.0121742	0.00399524
PID_TGFBR_PATHWAY	1.45882	0.585153	4.25215	YAP1	SPTBN1	CTNNB1	SKIL	RHOA	0.2743	0.0677957	0.0370288	0.0116254	0.00729538
PID_MYC_REPRESS_PATHWAY	1.52151	0.377023	4.35265	ERBB2	FTH1	CLU	CSDE1	ITGB4	0.0590978	0.0459227	0.0436813	0.00805531	0.00258036
PID_P53_REGULATION_PATHWAY	1.43547	0.572487	4.48058	RPL23	RPL11	RPL5	HUWE1	CCNG1	0.136884	0.0561327	0.054839	0.00557433	0.00347377
PID_P38_ALPHA_BETA_PATHWAY	1.53463	0.495372	4.52117	PAK1	DUSP1	CDC42	YES1	RAC1	0.170587	0.0790426	0.0651845	0.014987	0.010589
PID_TNF_PATHWAY	1.49722	0.494567	4.59951	PRKCI	STAT1	SQSTM1	BIRC2	BIRC3	0.16826	0.0489044	0.0471647	0.0227675	0.00462446
PID_S1P_S1P2_PATHWAY	1.37368	0.48939	4.66647	PAK1	FOS	JUN	RHOA	RAC1	0.138714	0.0892773	0.0180343	0.0125431	0.0120032
PID_AVB3_INTEGRIN_PATHWAY	1.49742	0.224158	4.68061	FN1	VCL	COL9A2	HSP90AA1	AKT1	0.133644	0.0165383	0.0137949	0.00976297	0.00845852
PID_HIV_NEF_PATHWAY	1.45826	0.456482	4.70709	BIRC3	CYCS	NFKBIA	BAG4	CFLAR	0.152026	0.0522343	0.0217186	0.0130105	0.00833531
PID_CIRCADIAN_PATHWAY	1.38402	0.421906	4.71007	NONO	BHLHE40	CSNK1E	TIMELESS	CLOCK	0.0445228	0.0314245	0.0124611	0.00354133	0.00326948
PID_CERAMIDE_PATHWAY	1.40111	0.4043	4.72415	CTSD	BIRC3	AKT1	ASAH1	CYCS	0.137956	0.0625192	0.032482	0.00805279	0.00757303
PID_IL4_2PATHWAY	1.50448	0.221718	4.74985	PIGR	AKT1	BCL2L1	HMGA1	PARP14	0.101418	0.0365299	0.00750033	0.00713946	0.00343127
PID_TRKR_PATHWAY	1.53575	0.806206	4.75559	KRAS	CCND1	SQSTM1	PRKCI	CDC42	0.209316	0.0324775	0.0286241	0.0182634	0.0135446
PID_S1P_S1P1_PATHWAY	1.42651	0.274513	4.76736	ITGAV	RHOA	VEGFA	MAPK1	GNAI2	0.0584024	0.0423881	0.0162861	0.0121793	0.00716963
PID_WNT_SIGNALING_PATHWAY	1.54764	0.475858	4.77613	LRP6	WNT7A	FZD5	ATP6AP2	FZD6	0.167635	0.0609805	0.0219797	0.0187707	0.01235
PID_CASPASE_PATHWAY	1.49409	0.302979	4.83091	KRT18	BIRC2	NUMA1	VIM	BIRC3	0.108365	0.0238383	0.0173715	0.0145075	0.0128537
PID_MYC_ACTIV_PATHWAY	1.58257	0.432902	4.83808	GAPDH	BCAT1	ENO1	SLC2A1	PTMA	0.0630914	0.0344713	0.00813935	0.00582106	0.00260878
PID_RANBP2_PATHWAY	1.43983	0.401491	4.87196	RANBP2	XPO1	HDAC1	RAN	MDM2	0.0538834	0.0507768	0.0307721	0.0265405	0.00493209
PID_UPA_UPAR_PATHWAY	1.46207	0.15278	4.88048	FN1	ITGB1	ITGA3	FGG	NCL	0.0477562	0.0147042	0.0124859	0.00792847	0.00481135
PID_ANTHRAX_PATHWAY	1.36868	0.427068	4.91277	MAPK1	ANTXR1	PGR	MAPK3	MAP2K2	0.0841935	0.0244174	0.0145252	0.00519626	0.00508434
PID_NFKAPPAB_CANONICAL_PATHWAY	1.49421	0.462492	4.94363	BIRC2	RAN	XPO1	NFKBIA	TNF	0.18058	0.056565	0.0484632	0.0161739	0.00997786
PID_HDAC_CLASSIII_PATHWAY	1.48329	0.320835	4.98093	TUBA1B	XRCC6	HIST1H1E	TP53	FOXO3	0.0730937	0.0164469	0.0120572	0.00806192	0.0079124
PID_KIT_PATHWAY	1.48203	0.365357	4.99821	STAT1	AKT1	CRKL	PTEN	FOXO3	0.118352	0.0650762	0.0112513	0.00468709	0.00402407
PID_MTOR_4PATHWAY	1.51774	0.732946	5.01454	KRAS	EEF2	EIF4B	YWHAZ	DDIT4	0.14111	0.0546513	0.0118483	0.00717552	0.00610856
PID_VEGFR1_2_PATHWAY	1.51212	0.633468	5.04227	HSP90AB1	HSP90AA1	IQGAP1	CTNNB1	ITGAV	0.206083	0.030933	0.0147469	0.0138046	0.0125398
PID_IL6_7_PATHWAY	1.56736	0.452469	5.04586	FGG	GAB2	HSP90B1	STAT1	JUN	0.128123	0.0763326	0.0194507	0.0106935	0.00791145
PID_P38_ALPHA_BETA_DOWNSTREAM_PATHWAY	1.47018	0.262326	5.16654	KRT8	KRT19	JUN	CSNK2A1	ESR1	0.0190437	0.0108779	0.00982296	0.00228484	0.00100301
PID_IL23_PATHWAY	1.49225	0.2779	5.1755	STAT1	ITGA3	NFKBIA	STAT3	TYK2	0.0331174	0.0165754	0.00917538	0.00476232	0.00468533
PID_P73PATHWAY	1.53943	0.579641	5.20395	YAP1	S100A2	FAS	FASN	CDK6	0.354294	0.0422663	0.0272502	0.0271621	0.0109231
PID_EPO_PATHWAY	1.4669	0.251836	5.21697	STAT1	BCL2	BCL2L1	CRKL	SOCS3	0.114626	0.029205	0.0281492	0.0248334	0.00470357
PID_BETA_CATENIN_NUC_PATHWAY	1.49706	0.549145	5.27673	YWHAZ	CCND1	TBL1X	TBL1XR1	CTNNB1	0.157146	0.0222258	0.0136007	0.0135475	0.011703
PID_IL2_PI3K_PATHWAY	1.53388	0.470232	5.40708	GAB2	HSP90AA1	RPS6	AKT1	RAC1	0.0351757	0.0225672	0.0207028	0.00293929	0.00144477
PID_SYNDECAN_3_PATHWAY	1.52772	0.453617	5.47273	APH1A	CXCL8	EGFR	SDC3	PSENEN	0.0787684	0.023785	0.0159065	0.0153197	0.0125112
PID_IFNG_PATHWAY	1.40172	0.369044	5.4764	STAT1	AKT1	CRKL	MAPK1	CEBPB	0.109688	0.0628433	0.0109276	0.00612733	0.00380592
PID_S1P_S1P3_PATHWAY	1.38889	0.363551	5.51361	AKT1	ITGAV	VEGFA	RHOA	MAPK1	0.0682733	0.0648611	0.0229009	0.0172373	0.00566639
PID_PRL_SIGNALING_EVENTS_PATHWAY	1.5803	0.381345	5.698	TUBA1B	PTP4A2	RHOA	CCNE1	ITGB1	0.0626501	0.0120204	0.0114672	0.0100006	0.00441873
PID_CONE_PATHWAY	1.5408	0.320394	5.70949	RGS9	RGS9BP	RDH5	GNB5	LRAT	0.0346578	0.0278415	0.0205992	0.0103498	0.00804577
PID_S1P_META_PATHWAY	1.31629	0.426789	5.73347	SGPL1	GNAQ	GNAI2	GNAI3	GNA13	0.0168156	0.0151899	0.0117579	0.00565322	0.00278455
PID_PDGFRA_PATHWAY	1.50522	0.238344	5.83103	JUN	ITGAV	FOS	CSNK2A1	CRK	0.0973085	0.0534417	0.0503907	0.0175381	0.0100309
PID_INTEGRIN3_PATHWAY	1.41557	0.183831	5.9378	FN1	CD47	FGG	SDC4	HMGB1	0.0564274	0.030592	0.0151956	0.00871498	0.0080913
PID_NFAT_TFPATHWAY	1.48279	0.252089	6.00704	JUN	FOS	JUNB	PTPN1	PTPRK	0.0922287	0.055106	0.0331405	0.0115651	0.00756211
PID_FAS_PATHWAY	1.48571	0.512223	6.0111	EZR	BIRC2	CLTC	BIRC3	AKT1	0.0667259	0.0638471	0.0397119	0.0233216	0.014385
PID_ERBB2_ERBB3_PATHWAY	1.55487	0.895713	6.08155	KRAS	ERBB2	FOS	CDC42	JUN	0.125363	0.0250977	0.0185196	0.0181051	0.00753379
PID_AMB2_NEUTROPHILS_PATHWAY	1.49903	0.420495	6.08616	TLN1	AKT1	YES1	HMGB1	LRP1	0.0705668	0.0396884	0.0224481	0.0155888	0.012321
PID_HNF3B_PATHWAY	1.51076	0.391619	6.10229	TFRC	AKT1	ACADVL	ALDOB	ALB	0.0567999	0.0384178	0.0350324	0.0226537	0.0103531
PID_AR_TF_PATHWAY	1.5143	0.396961	6.17569	HSP90AA1	JUN	HDAC1	DNAJA1	NCOA2	0.0840672	0.0359109	0.00797703	0.00489869	0.0036745
PID_IL5_PATHWAY	1.52078	0.351426	6.19648	SDCBP	PIK3CA	PTPN11	LYN	GRB2	0.0273762	0.00769878	0.00745509	0.00703288	0.00675925
PID_EPHA2_FWD_PATHWAY	1.65477	0.598897	6.23772	PAK1	EPHA2	RHOA	RAC1	VAV3	0.145682	0.0263511	0.0259242	0.0185087	0.0158411
PID_NFKAPPAB_ATYPICAL_PATHWAY	1.54171	0.491543	6.30671	CSNK2A1	NFKBIA	IKBKB	PIK3R1	REL	0.061247	0.0411628	0.0177497	0.0113005	0.00958739
PID_INTEGRIN4_PATHWAY	1.58625	0.305651	6.31838	LAMA5	ITGB4	LAMA3	LAMC2	LAMB2	0.0247383	0.0221081	0.00917889	0.00598815	0.00596273
PID_ECADHERIN_KERATINOCYTE_PATHWAY	1.54618	0.512519	6.34844	AKT2	CTNNB1	AKT1	CTNND1	CDH1	0.0656167	0.0420362	0.0167244	0.00982405	0.00741924
PID_LPA4_PATHWAY	1.61749	0.25509	6.35175	ADCY7	PRKACA	CREB1	ADCY5	ADCY6	0.0350235	0.0326393	0.0252554	0.00970811	0.00737738
PID_FCER1_PATHWAY	1.50931	0.534082	6.35657	GAB2	FOS	DUSP1	PTPN13	AKT1	0.169553	0.0456929	0.043888	0.0128505	0.00947845
PID_ATM_PATHWAY	1.40191	0.494018	6.40052	YWHAB	CTBP1	NBN	MDM2	SMC1A	0.0471033	0.0160926	0.0123712	0.00428774	0.0032839
PID_IL8_CXCR2_PATHWAY	1.42997	0.486084	6.44253	AKT1	GNB1	PPP2R1A	CXCL8	RAB7A	0.0886498	0.0488857	0.0317082	0.0210691	0.0071264
PID_IL3_PATHWAY	1.58094	0.66245	6.4803	GAB2	YWHAZ	SRP9	YWHAG	PTPN11	0.0328688	0.0218761	0.0150786	0.00374531	0.00252057
PID_AURORA_A_PATHWAY	1.50198	0.568386	6.51137	PAK1	RAN	OAZ1	AKT1	NFKBIA	0.12317	0.0402009	0.0364605	0.0188025	0.0123152
PID_ALPHA_SYNUCLEIN_PATHWAY	1.46066	0.428971	6.58005	KLK6	YES1	UCHL1	CSNK2A1	PARK7	0.0466099	0.0359198	0.0302629	0.0183108	0.00631767
PID_ARF_3PATHWAY	1.61217	0.462215	6.79847	AP2M1	ARF1	RAC1	COPA	CLTA	0.0570859	0.0216486	0.0147248	0.00990594	0.00673659
PID_NETRIN_PATHWAY	1.51358	0.51076	6.84344	PAK1	CDC42	MAP1B	YES1	RAC1	0.120525	0.0559646	0.0213089	0.0107315	0.00948599
PID_INSULIN_PATHWAY	1.53297	0.591601	6.87146	PRKCI	AKT2	FOXO3	PTPN11	PTPN1	0.0933399	0.0178526	0.00522531	0.00461337	0.00351711
PID_VEGFR1_PATHWAY	1.52129	0.38279	6.89431	AKT1	HSP90AA1	VEGFA	HIF1A	CD2AP	0.039756	0.0381308	0.0115242	0.00830829	0.00585789
PID_AR_NONGENOMIC_PATHWAY	1.39586	0.388679	6.91197	FOS	AKT1	PTK2	CDC42	GNB1	0.0518109	0.0516255	0.0267928	0.0234939	0.0128843
PID_LIS1_PATHWAY	1.39315	0.480525	6.95984	DYNC1H1	IQGAP1	CDC42	MAP1B	YWHAE	0.0477495	0.0225351	0.0194005	0.00919229	0.00884514
PID_ERBB4_PATHWAY	1.50221	0.871602	7.16589	ERBB2	YAP1	LRIG1	ERBB4	NCOR1	0.068189	0.0407287	0.0164318	0.0111031	0.00356824
PID_RETINOIC_ACID_PATHWAY	1.50834	0.486945	7.38769	AKT1	NRIP1	HDAC1	CDK1	RBP1	0.0721195	0.0482384	0.0200362	0.0096755	0.00935772
PID_HDAC_CLASSII_PATHWAY	1.44931	0.363141	7.40792	TUBA1B	YWHAE	RAN	RANBP2	YWHAB	0.0354056	0.0178856	0.0129599	0.0124693	0.00606212
PID_CD40_PATHWAY	1.50906	0.558349	7.43753	BIRC2	NFKBIA	MAP3K1	JUN	AKT1	0.0836059	0.0201534	0.0166367	0.0132072	0.0093722
PID_ERBB1_DOWNSTREAM_PATHWAY	1.50329	0.634613	7.44996	KRAS	RPS6	YWHAZ	STAT1	IQGAP1	0.120724	0.0544644	0.0121958	0.00972937	0.00699554
PID_FOXM1_PATHWAY	1.52935	0.371355	7.48945	CCND1	CENPF	FOS	CCNE1	CDKN2A	0.0565602	0.0533345	0.0246728	0.0104398	0.010163
PID_ENDOTHELIN_PATHWAY	1.44688	0.366492	7.59318	JUN	FOS	AKT1	CDC42	RAC1	0.0497125	0.0450722	0.0337317	0.0259206	0.00474664
PID_SMAD2_3PATHWAY	1.33009	0.421934	7.67677	KPNA2	SMAD2	CTDSP2	NUP153	MAP3K1	0.037358	0.0307774	0.0173194	0.0172975	0.0139294
PID_AURORA_B_PATHWAY	1.54244	0.314987	7.92327	DES	VIM	NPM1	STMN1	NCAPD2	0.0427449	0.0322894	0.0249927	0.0145434	0.00854285
PID_AVB3_OPN_PATHWAY	1.3874	0.273661	8.09539	JUN	SPP1	ITGAV	FOS	RHOA	0.0468432	0.0224951	0.017893	0.0176887	0.00951106
PID_GLYPICAN_1PATHWAY	1.48581	0.383255	8.39846	YES1	APP	VEGFA	FGFR1	SMAD2	0.0296813	0.0255595	0.0181476	0.0135814	0.0127189
PID_EPHA_FWDPATHWAY	1.48186	0.448832	8.42367	YES1	EPHA2	VAV3	CRKL	CRK	0.0605513	0.0304733	0.0193441	0.0175204	0.0151948
PID_P38_MKK3_6PATHWAY	1.33922	0.431246	8.43085	TAOK1	RAC1	TXN	MAP3K10	MAP3K7	0.0482334	0.0213003	0.0167642	0.0118537	0.00795243
PID_ARF6_DOWNSTREAM_PATHWAY	1.53089	0.406609	8.46617	RHOA	ARF1	RAC1	MAPK1	PIP5K1A	0.026066	0.0199443	0.0136313	0.00812356	0.00609089
PID_REG_GR_PATHWAY	1.45364	0.3632	8.47428	FGG	JUN	FKBP4	AKT1	HSP90AA1	0.0888523	0.0173213	0.0123551	0.0109671	0.00834978
PID_A6B1_A6B4_INTEGRIN_PATHWAY	1.52428	0.62253	8.51934	ERBB2	YWHAZ	LAMA3	LAMA5	ITGB4	0.0893898	0.0448888	0.0332592	0.0181725	0.0170055
PID_INTEGRIN1_PATHWAY	1.47528	0.208892	8.87891	FN1	LAMA5	LAMA3	FGG	COL18A1	0.0423035	0.01688	0.016779	0.0134149	0.00590268
PID_HIF1_TFPATHWAY	1.56046	0.316655	8.9277	PKM	CP	ENO1	ALDOA	SLC2A1	0.0370582	0.0253166	0.0111157	0.0101999	0.00714667
PID_INSULIN_GLUCOSE_PATHWAY	1.54098	0.6355	9.08687	PRKCI	YWHAZ	AKT2	LNPEP	YWHAB	0.0166322	0.0125762	0.00690023	0.00637411	0.00607282
PID_HNF3A_PATHWAY	1.45091	0.297727	9.15448	JUN	NFIB	FOS	COL18A1	SOD1	0.0387557	0.0234689	0.0223089	0.0117167	0.00692943
PID_ARF6_TRAFFICKING_PATHWAY	1.46022	0.389652	9.32643	ITGA3	CLTC	CTNNA1	ITGAV	CTNNB1	0.0276166	0.0262827	0.0129624	0.0099718	0.00605623
PID_PS1_PATHWAY	1.49112	0.415734	9.38319	CCND1	LRP6	JUN	FOS	CTNNB1	0.0583778	0.0333194	0.027421	0.0249107	0.0236326
PID_FRA_PATHWAY	1.49867	0.251178	9.54693	ITGB4	JUN	LAMA3	CCND1	ATF4	0.0275405	0.0208351	0.0149323	0.0143023	0.0105343
PID_ARF6_PATHWAY	1.41458	0.345738	9.58042	ACAP2	MET	EPHA2	FBXO8	EGF	0.0412485	0.029455	0.0211823	0.0108295	0.00633362
PID_ALK1_PATHWAY	1.4385	0.402286	9.84974	ID1	SMAD4	PPP1CA	MAPK1	TGFBR2	0.0178894	0.0166296	0.0155874	0.0136369	0.00974411
PID_PDGFRB_PATHWAY	1.55364	0.721967	9.96883	KRAS	STAT1	IQGAP1	ITGAV	FOS	0.134718	0.0139478	0.010783	0.00784135	0.00718491
PID_RET_PATHWAY	1.51487	0.560999	10.0172	GRB7	RHOA	RAC1	JUN	PTPN11	0.102453	0.0171396	0.0141459	0.0110944	0.00903339
PID_NCADHERIN_PATHWAY	1.50217	0.444722	10.264	CDH2	CTNNB1	CDC42	CTNNA1	GSN	0.0269096	0.0215643	0.0127517	0.00984974	0.00726802
PID_BCR_5PATHWAY	1.4513	0.403451	10.3059	FOS	JUN	AKT1	CSNK2A1	RAC1	0.0546857	0.0464642	0.0330113	0.00955494	0.00620599
PID_TRAIL_PATHWAY	1.44802	0.378776	10.4	IKBKB	MAP3K1	MAPK1	PIK3R3	CFLAR	0.0179487	0.0160919	0.0124653	0.00764285	0.00701831
PID_ATF2_PATHWAY	1.42292	0.253324	10.4262	JUN	CCND1	FOS	DUSP1	JUNB	0.0488044	0.0320685	0.0158633	0.00996439	0.00932688
PID_RHOA_REG_PATHWAY	1.48223	0.489848	10.808	ARHGAP5	OBSCN	VAV3	NET1	ARHGEF12	0.0448681	0.0152079	0.00794493	0.00697091	0.00635142
PID_HEDGEHOG_GLI_PATHWAY	1.45633	0.456946	10.9876	AKT1	LGALS3	XPO1	GNB1	RBBP4	0.0438965	0.0333825	0.0282361	0.020407	0.0144095
PID_THROMBIN_PAR1_PATHWAY	1.41846	0.404007	11.0086	GNB1	DNM2	RHOA	PKN1	GNAQ	0.0245954	0.0150677	0.0140939	0.00709991	0.0052195
PID_TCPTP_PATHWAY	1.53303	0.301252	11.2017	STAT1	ITGB1	PTPN1	EGF	VEGFA	0.0403993	0.0219515	0.00831751	0.00540662	0.0046166
PID_ILK_PATHWAY	1.52145	0.372489	11.2163	NACA	CCND1	JUN	HSP90AA1	AKT1	0.0263153	0.0216305	0.0155915	0.0136302	0.0109344
PID_AR_PATHWAY	1.48952	0.493793	11.2334	PRKDC	CCND1	CTNNB1	MED1	PRDX1	0.0628481	0.0296162	0.0141616	0.0126085	0.0119589
PID_LYSOPHOSPHOLIPID_PATHWAY	1.45208	0.37066	11.2367	JUN	FOS	AKT1	PTK2	LPAR3	0.045339	0.0391315	0.0308668	0.0159633	0.0123587
PID_CDC42_REG_PATHWAY	1.3931	0.283597	11.2637	VAV3	NME1	RALBP1	PLCG1	FARP2	0.0124155	0.00925211	0.00307291	0.00237015	0.00220761
PID_RHOA_PATHWAY	1.4542	0.339309	11.7234	VCL	JUN	EZR	TLN1	FOS	0.0312835	0.024628	0.019431	0.0158007	0.0135298
PID_RB_1PATHWAY	1.52588	0.381318	11.7434	CCND1	JUN	RBBP4	CDK6	HDAC1	0.0746103	0.0390321	0.00946459	0.00849207	0.008434
PID_NECTIN_PATHWAY	1.49908	0.34532	11.9472	NECTIN2	CTNNA1	TLN1	ITGAV	CLDN1	0.019559	0.0159129	0.0151737	0.013505	0.0109581
PID_SMAD2_3NUCLEAR_PATHWAY	1.46802	0.356393	12.1908	HSPA8	JUN	AKT1	SKIL	SKI	0.0780849	0.0216101	0.0147511	0.0131126	0.0128269
PID_MYC_PATHWAY	1.5723	0.447284	12.2869	CDKN2A	SKP2	PPP2CA	TRRAP	MYC	0.0275873	0.0142199	0.0137626	0.0125655	0.0102469
PID_ECADHERIN_NASCENT_AJ_PATHWAY	1.47314	0.400085	12.3185	CCND1	AKT1	CTNNB1	CTNNA1	CDC42	0.0274241	0.0135431	0.010448	0.0100415	0.0056195
PID_FAK_PATHWAY	1.52749	0.461222	12.4083	PAK1	CCND1	GRB7	TLN1	ITGAV	0.0440808	0.0398328	0.0350293	0.0223496	0.0188567
PID_CXCR4_PATHWAY	1.50464	0.383504	12.5017	PAK1	ITGA3	STAT1	AKT1	ITGAV	0.0486129	0.029029	0.0204297	0.011694	0.0100185
PID_FGF_PATHWAY	1.53269	0.407982	12.923	STAT1	SPP1	CDH2	JUN	FOS	0.0413043	0.0248054	0.0240167	0.0221439	0.0193023
PID_TAP63_PATHWAY	1.50398	0.291107	13.0831	IGFBP3	ITGB4	YWHAQ	PERP	DST	0.0215134	0.0177436	0.0176166	0.0128244	0.00861137
PID_ECADHERIN_STABILIZATION_PATHWAY	1.46095	0.417966	13.3451	VCL	CTNNB1	NECTIN2	LPP	IGF1R	0.0308451	0.0214432	0.0188494	0.0130257	0.0093362
PID_AP1_PATHWAY	1.49786	0.246535	13.3795	JUN	CCND1	FOS	CDKN2A	SP1	0.0392873	0.0193883	0.0163824	0.00749721	0.00717277
PID_RAC1_REG_PATHWAY	1.49784	0.309352	13.4271	PREX2	VAV3	TRIO	ARHGEF2	EPS8	0.0179677	0.0145848	0.013539	0.0132076	0.0083994
PID_HES_HEY_PATHWAY	1.47661	0.42306	14.1141	HIF1A	HDAC1	PARP1	AR	CTBP1	0.0309561	0.0298014	0.0161244	0.0148438	0.0145333
PID_RAC1_PATHWAY	1.45336	0.453422	14.4261	PAK1	CTNNB1	ACTR3	ARHGAP5	IQGAP1	0.0422923	0.0180897	0.0174174	0.0138134	0.0132983
PID_TELOMERASE_PATHWAY	1.45033	0.417013	15.7446	CCND1	HSP90AA1	JUN	FOS	AKT1	0.0294827	0.0234322	0.0159595	0.0136396	0.0115893
PID_FANCONI_PATHWAY	1.47678	0.460927	15.9513	NBN	HES1	TOPBP1	USP1	RAD50	0.0170672	0.00642823	0.00338663	0.00300882	0.00282309
PID_BMP_PATHWAY	1.40984	0.388472	16.4375	PPP1CA	CTDSP2	SMAD4	MAPK1	BMP7	0.0127955	0.0113929	0.0107629	0.0100183	0.00987538
PID_MET_PATHWAY	1.53523	0.577772	16.6769	PRKCI	GAB2	CTNNB1	CDC42	PAK1	0.0506627	0.0345841	0.0211327	0.015012	0.0147701
PID_CDC42_PATHWAY	1.53979	0.46036	16.8406	PAK1	CTNNB1	ACTR3	IQGAP1	CFL1	0.0375344	0.0166713	0.0152766	0.012561	0.0108916
PID_PTP1B_PATHWAY	1.48404	0.560499	16.9836	CDH2	CAPN1	AKT1	YBX1	YES1	0.0269574	0.0196961	0.0191434	0.0123676	0.0104225
PID_E2F_PATHWAY	1.50826	0.427645	18.4553	MCL1	CBX5	RBBP4	HDAC1	CCNE1	0.0364027	0.0171258	0.0128949	0.0116485	0.0110347
PID_P53_DOWNSTREAM_PATHWAY	1.47591	0.329553	19.1022	DDX5	IGFBP3	CTSD	JUN	S100A2	0.043274	0.0190586	0.0173348	0.0122888	0.00629982
PID_HDAC_CLASSI_PATHWAY	1.44413	0.449726	19.9153	CHD3	XPO1	RANBP2	RBBP4	HDAC1	0.0273595	0.0192015	0.0111486	0.00917358	0.00841257

## Sheet: Supplementary Table 6
DECIDER HGSC cohort sample information
Patient.ID	WGS sample ID	RNA sample ID	Treatment.phase	Treatment	Tissue
EOC26	EOC26_iAsc1_DNA1	EOC26_iAsc1_RNA1	post.treatment	NACT	Ascites
EOC26	EOC26_iOme1_DNA1	EOC26_iOme1_RNA1	post.treatment	NACT	Omentum
EOC26	EOC26_iTubR1_DNA1	EOC26_iTubR1_RNA1	post.treatment	NACT	Fallopian tube
EOC26	EOC26_iUte1_DNA1	EOC26_iUte1_RNA1	post.treatment	NACT	Uterus
EOC26	EOC26_pOme1_DNA1	EOC26_pOme1_RNA1	diagnosis	NACT	Omentum
EOC26	EOC26_pOvaL1_DNA1	EOC26_pOvaL1_RNA2	diagnosis	NACT	Ovary
EOC26	EOC26_pOvaL2_DNA1	EOC26_pOvaL2_RNA1	diagnosis	NACT	Ovary
EOC26	EOC26_pPer1_DNA1	EOC26_pPer1_RNA2	diagnosis	NACT	Peritoneum
EOC26	EOC26_pPer2_DNA1	EOC26_pPer2_RNA1	diagnosis	NACT	Peritoneum
EOC26	EOC26_rAsc1_DNA1	EOC26_rAsc1_RNA2	relapse	NACT	Ascites
EOC891	EOC891_pOme1_DNA	EOC891_pOme1_RNA_Data2	diagnosis	NACT	Omentum
EOC891	EOC891_pOvaR1_DNA	EOC891_pOvaR1_RNA_Data2	diagnosis	NACT	Ovary
EOC891	EOC891_pPer1_DNA	EOC891_pPer1_RNA_Data2	diagnosis	NACT	Peritoneum
EOC891	EOC891_r1Asc_DNA2	EOC891_r1Asc_RNA2_Data2	relapse	NACT	Ascites
EOC891	EOC891_r2Asc_DNA2	EOC891_r2Asc_RNA2_Data2	relapse	NACT	Ascites
EOC677	EOC677_pAsc_DNA1	EOC677_pAsc_RNA1_Data2	diagnosis	NACT	Ascites
EOC677	EOC677_pPer1_DNA	EOC677_pPer1_RNA_Data2	diagnosis	NACT	Peritoneum
EOC677	EOC677_rAsc_DNA4	EOC677_rAsc_RNA1_Data2	relapse	NACT	Ascites
EOC197	EOC197_iOme_DNA1	EOC197_iOme_RNA1	post.treatment	NACT	Omentum
EOC218	EOC218_iMes1_DNA1	EOC218_iMes1_RNA1	post.treatment	NACT	Mesenteric
EOC218	EOC218_iMes3_DNA1	EOC218_iMes3_RNA2	post.treatment	NACT	Mesenteric
EOC218	EOC218_iOme4_DNA1	EOC218_iOme4_RNA1	post.treatment	NACT	Omentum
EOC218	EOC218_iOme6_DNA1	EOC218_iOme6_RNA1	post.treatment	NACT	Omentum
EOC218	EOC218_pOme1_DNA1	EOC218_pOme1_RNA1	diagnosis	NACT	Omentum
EOC218	EOC218_pOme3_DNA1	EOC218_pOme3_RNA1	diagnosis	NACT	Omentum
EOC1032	EOC1032_pAsc1_DNA1	EOC1032_pAsc1_RNA1	diagnosis	NACT	Ascites
EOC1032	EOC1032_pPer_DNA1	EOC1032_pPer_RNA1	diagnosis	NACT	Peritoneum
EOC495	EOC495_pLNL1_DNA1	EOC495_pLNL1_RNA2	diagnosis	PDS	Lymph node
EOC495	EOC495_pLNL2_DNA1	EOC495_pLNL2_RNA1	diagnosis	PDS	Lymph node
EOC495	EOC495_pLNR_DNA1	EOC495_pLNR_RNA1	diagnosis	PDS	Lymph node
EOC495	EOC495_pOvaL6_DNA1	EOC495_pOvaL6_RNA1	diagnosis	PDS	Ovary
EOC495	EOC495_pPerL_DNA1	EOC495_pPerL_RNA1	diagnosis	PDS	Peritoneum
EOC177	EOC177_pAsc1_DNA1	EOC177_pAsc1_RNA1	diagnosis	PDS	Ascites
EOC177	EOC177_pOme1_DNA1	EOC177_pOme1_RNA1	diagnosis	PDS	Omentum
EOC177	EOC177_pOme2_DNA1	EOC177_pOme2_RNA1	diagnosis	PDS	Omentum
EOC177	EOC177_pOme3_DNA1	EOC177_pOme3_RNA1	diagnosis	PDS	Omentum
EOC177	EOC177_pOvaL1_DNA1	EOC177_pOvaL1_RNA1	diagnosis	PDS	Ovary
EOC177	EOC177_pOvaR2_DNA1	EOC177_pOvaR2_RNA1	diagnosis	PDS	Ovary
EOC177	EOC177_pOvaR3_DNA1	EOC177_pOvaR3_RNA1	diagnosis	PDS	Ovary
EOC177	EOC177_pPer1_DNA1	EOC177_pPer1_RNA1	diagnosis	PDS	Peritoneum
EOC148	EOC148_pAdnL1_DNA1	EOC148_pAdnL1_RNA1	diagnosis	PDS	Adnex
EOC148	EOC148_pAdnL3_DNA1	EOC148_pAdnL3_RNA1	diagnosis	PDS	Adnex
EOC148	EOC148_pOvaL4_DNA1	EOC148_pOvaL4_RNA1	diagnosis	PDS	Ovary
EOC148	EOC148_pOvaL5_DNA1	EOC148_pOvaL5_RNA1	diagnosis	PDS	Ovary
EOC566	EOC566_pOvaR_DNA1	EOC566_pOvaR_RNA1	diagnosis	PDS	Ovary
EOC151	EOC151_pPer1_DNA1	EOC151_pPer1_RNA1	diagnosis	NACT	Peritoneum
EOC691	EOC691_iOme_DNA2	EOC691_iOme_RNA2_Data1	post.treatment	NACT	Omentum
EOC691	EOC691_pPer1_DNA3	EOC691_pPer1_RNA3_Data1	diagnosis	NACT	Peritoneum
EOC44	EOC44_pAdnL_DNA1	EOC44_pAdnL_RNA1	diagnosis	PDS	Adnex
EOC44	EOC44_pLNL_DNA1	EOC44_pLNL_RNA1	diagnosis	PDS	Lymph node
EOC44	EOC44_pOme_DNA1	EOC44_pOme_RNA1	diagnosis	PDS	Omentum
EOC44	EOC44_pOvaR2_DNA1	EOC44_pOvaR2_RNA1	diagnosis	PDS	Ovary
EOC44	EOC44_pOvaR4_DNA1	EOC44_pOvaR4_RNA1	diagnosis	PDS	Ovary
EOC44	EOC44_pOvaR5_DNA1	EOC44_pOvaR5_RNA1	diagnosis	PDS	Ovary
EOC998	EOC998_pOvaL_DNA1	EOC998_pOvaL_RNA1	diagnosis	PDS	Ovary
EOC183	EOC183_iMes1_DNA1	EOC183_iMes1_RNA1	post.treatment	NACT	Mesenteric
EOC183	EOC183_iMes2_DNA1	EOC183_iMes2_RNA1	post.treatment	NACT	Mesenteric
EOC183	EOC183_pMes_DNA1	EOC183_pMes_RNA1	diagnosis	NACT	Mesenteric
EOC183	EOC183_pOme1_DNA1	EOC183_pOme1_RNA1	diagnosis	NACT	Omentum
EOC183	EOC183_pPer_DNA1	EOC183_pPer_RNA1	diagnosis	NACT	Peritoneum
EOC415	EOC415_pOme1_DNA4	EOC415_pOme1_RNA4	diagnosis	PDS	Omentum
EOC415	EOC415_pOvaL1_DNA1	EOC415_pOvaL1_RNA1	diagnosis	PDS	Ovary
EOC415	EOC415_pOvaR1_DNA1	EOC415_pOvaR1_RNA1	diagnosis	PDS	Ovary
EOC415	EOC415_pPer1_DNA1	EOC415_pPer1_RNA1	diagnosis	PDS	Peritoneum
EOC415	EOC415_r1Asc1_DNA1	EOC415_r1Asc1_RNA1	relapse	PDS	Ascites
EOC49	EOC49_iMesL1_DNA4	EOC49_iMesL1_RNA4_Data1	post.treatment	NACT	Mesenteric
EOC49	EOC49_pAsc_DNA2	EOC49_pAsc_RNA2_Data1	diagnosis	NACT	Ascites
EOC49	EOC49_pOme1_DNA3	EOC49_pOme1_RNA3_Data1	diagnosis	NACT	Omentum
EOC587	EOC587_iOth1_DNA1	EOC587_iOth1_RNA1_Data3	post.treatment	NACT	Other
EOC587	EOC587_pAdnL1_DNA	EOC587_pAdnL1_RNA_Data2	diagnosis	NACT	Adnex
EOC736	EOC736_pAdnL1_DNA1	EOC736_pAdnL1_RNA1_Data1	diagnosis	NACT	Adnex
EOC736	EOC736_pOme1_DNA2	EOC736_pOme1_RNA3_Data1	diagnosis	NACT	Omentum
EOC568	EOC568_pMes1_DNA1	EOC568_pMes1_RNA1_Data1	diagnosis	NACT	Mesenteric
EOC568	EOC568_pTubL1_DNA1	EOC568_pTubL1_RNA1	diagnosis	NACT	Fallopian tube
EOC1030	EOC1030_pLNR1_DNA1	EOC1030_pLNR1_RNA1	diagnosis	PDS	Lymph node
EOC1030	EOC1030_pOvaR1_DNA1	EOC1030_pOvaR1_RNA1	diagnosis	PDS	Ovary
EOC1030	EOC1030_pOvaR2_DNA3	EOC1030_pOvaR2_RNA1	diagnosis	PDS	Ovary
EOC991	EOC991_iAdnR1_DNA1	EOC991_iAdnR1_RNA1	post.treatment	NACT	Adnex
EOC991	EOC991_pOme1_DNA1	EOC991_pOme1_RNA1	diagnosis	NACT	Omentum
EOC781	EOC781_pOme1_DNA1	EOC781_pOme1_RNA2	diagnosis	PDS	Omentum
EOC649	EOC649_pOme1_DNA1	EOC649_pOme1_RNA2	diagnosis	NACT	Omentum
EOC649	EOC649_pPer1_DNA	EOC649_pPer1_RNA_Data1	diagnosis	NACT	Peritoneum
EOC740	EOC740_iOme1_DNA1	EOC740_iOme1_RNA1_Data1	post.treatment	NACT	Omentum
EOC740	EOC740_iOvaR1_DNA1	EOC740_iOvaR1_RNA1	post.treatment	NACT	Ovary
EOC740	EOC740_pPer1_DNA1	EOC740_pPer1_RNA2	diagnosis	NACT	Peritoneum
EOC376	EOC376_iOme1_DNA1	EOC376_iOme1_RNA3	post.treatment	NACT	Omentum
EOC376	EOC376_pOme1_DNA1	EOC376_pOme1_RNA1	diagnosis	NACT	Omentum
EOC933	EOC933_pOme1_DNA1	EOC933_pOme1_RNA2	diagnosis	NACT	Omentum
EOC933	EOC933_pOvaL1_DNA1	EOC933_pOvaL1_RNA1_Data1	diagnosis	NACT	Ovary
EOC933	EOC933_pPer1_DNA1	EOC933_pPer1_RNA1_Data1	diagnosis	NACT	Peritoneum
EOC1120	EOC1120_pPer1_DNA1	EOC1120_pPer1_RNA1_Data1	diagnosis	PDS	Peritoneum
EOC1120	EOC1120_rAsc1_DNA2	EOC1120_rAsc1_RNA2_Data2	relapse	PDS	Ascites
EOC1129	EOC1129_iAsc1_DNA1	EOC1129_iAsc1_RNA1_Data1	post.treatment	NACT	Ascites
EOC1129	EOC1129_iMes1_DNA	EOC1129_iMes1_RNA1_Data1	post.treatment	NACT	Mesenteric
EOC1129	EOC1129_iOth3_DNA1	EOC1129_iOth3_RNA3	post.treatment	NACT	Other
EOC1129	EOC1129_pAsc1_DNA1	EOC1129_pAsc1_RNA1_Data1	diagnosis	NACT	Ascites
EOC1129	EOC1129_pOme1_DNA1	EOC1129_pOme1_RNA1	diagnosis	NACT	Omentum
EOC1129	EOC1129_pOvaR1_DNA1	EOC1129_pOvaR1_RNA1_Data2	diagnosis	NACT	Ovary
EOC1129	EOC1129_pPer2_DNA1	EOC1129_pPer2_RNA1	diagnosis	NACT	Peritoneum
EOC50	EOC50_pOvaR1_DNA1	EOC50_pOvaR1_RNA1	diagnosis	PDS	Ovary
EOC165	EOC165_pOme1_DNA1	EOC165_pOme1_RNA1	diagnosis	PDS	Omentum
EOC165	EOC165_pOvaL1_DNA1	EOC165_pOvaL1_RNA3_Data1	diagnosis	PDS	Ovary
EOC293	EOC293_pAdnL1_DNA1	EOC293_pAdnL1_RNA1	diagnosis	PDS	Adnex
EOC293	EOC293_pAsc1_DNA1	EOC293_pAsc1_RNA1	diagnosis	PDS	Ascites
EOC293	EOC293_pAsc_DNA1	EOC293_pAsc_RNA1_Data1	diagnosis	PDS	Ascites
EOC293	EOC293_pMes1_DNA2	EOC293_pMes1_RNA2	diagnosis	PDS	Mesenteric
EOC293	EOC293_pOvaR1_DNA2	EOC293_pOvaR1_RNA1_Data1	diagnosis	PDS	Ovary
EOC293	EOC293_pPer1_DNA1	EOC293_pPer1_RNA1_Data2	diagnosis	PDS	Peritoneum
EOC839	EOC839_pMes1_DNA1	EOC839_pMes1_RNA1	diagnosis	PDS	Mesenteric
EOC204	EOC204_pMes1_DNA1	EOC204_pMes1_RNA1	diagnosis	NACT	Mesenteric
EOC606	EOC606_pOvaR1_DNA1	EOC606_pOvaR1_RNA1	diagnosis	PDS	Ovary
EOC372	EOC372_iOme1_DNA1	EOC372_iOme1_RNA1_Data2	post.treatment	NACT	Omentum
EOC372	EOC372_iPer1_DNA1	EOC372_iPer1_RNA1	post.treatment	NACT	Peritoneum
EOC372	EOC372_pPer1_DNA1	EOC372_pPer1_RNA1	diagnosis	NACT	Peritoneum
EOC737	EOC737_pOme1_DNA2	EOC737_pOme1_RNA2_Data1	diagnosis	PDS	Omentum
EOC737	EOC737_pOvaR1_DNA1	EOC737_pOvaR1_RNA1	diagnosis	PDS	Ovary
EOC737	EOC737_pPerR1_DNA2	EOC737_pPerR1_RNA2_Data1	diagnosis	PDS	Peritoneum
EOC423	EOC423_iOme2_DNA1	EOC423_iOme2_RNA1_Data2	post.treatment	NACT	Omentum
EOC423	EOC423_iOvaR1_DNA1	EOC423_iOvaR1_RNA1_Data1	post.treatment	NACT	Ovary
EOC423	EOC423_pOme2_DNA1	EOC423_pOme2_RNA1	diagnosis	NACT	Omentum
EOC443	EOC443_iOme1_DNA1	EOC443_iOme1_RNA1	post.treatment	NACT	Omentum
EOC443	EOC443_iOvaR1_DNA1	EOC443_iOvaR1_RNA1_Data1	post.treatment	NACT	Ovary
EOC443	EOC443_pOme1_DNA1	EOC443_pOme1_RNA1	diagnosis	NACT	Omentum
EOC443	EOC443_pPer2_DNA1	EOC443_pPer2_RNA1_Data1	diagnosis	NACT	Peritoneum
EOC443	EOC443_r2Oth_DNA1	EOC443_r2Oth_RNA1	relapse	NACT	Other
EOC871	EOC871_pOth1_DNA1	EOC871_pOth1_RNA1_Data1	diagnosis	PDS	Other
EOC482	EOC482_iOme1_DNA1	EOC482_iOme1_RNA2_Data1	post.treatment	NACT	Omentum
EOC482	EOC482_pPer1_DNA3	EOC482_pPer1_RNA2_Data1	diagnosis	NACT	Peritoneum
EOC883	EOC883_iAsc_DNA	EOC883_iAsc_RNA1_Data2	post.treatment	NACT	Ascites
EOC883	EOC883_pAdnR1_DNA1	EOC883_pAdnR1_RNA1_Data2	diagnosis	NACT	Adnex
EOC883	EOC883_pAsc1_DNA1	EOC883_pAsc1_RNA1_Data2	diagnosis	NACT	Ascites
EOC3	EOC3_iOme2_DNA1	EOC3_iOme2_RNA1_Data2	post.treatment	NACT	Omentum
EOC3	EOC3_iPer1_DNA1	EOC3_iPer1_RNA3_Data1	post.treatment	NACT	Peritoneum
EOC3	EOC3_pOme1_DNA1	EOC3_pOme1_RNA2_Data1	diagnosis	NACT	Omentum
EOC3	EOC3_pPer1_DNA1	EOC3_pPer1_RNA1_Data2	diagnosis	NACT	Peritoneum
EOC989	EOC989_iOme2_DNA1	EOC989_iOme2_RNA1	post.treatment	NACT	Omentum
EOC989	EOC989_pOme1_DNA2	EOC989_pOme1_RNA2_Data1	diagnosis	NACT	Omentum
EOC989	EOC989_r1Asc_DNA1	EOC989_r1Asc_RNA1_Data1	relapse	NACT	Ascites
EOC989	EOC989_rPer2_DNA1	EOC989_rPer2_RNA1	relapse	NACT	Peritoneum
EOC87	EOC87_pPer1_cO_DNA1	EOC87_pPer1_cO_RNA1_Data2	diagnosis	NACT	Peritoneum
EOC136	EOC136_iOme1_DNA1	EOC136_iOme1_RNA1_Data2	post.treatment	NACT	Omentum
EOC136	EOC136_pAsc1_DNA3	EOC136_pAsc1_RNA2_Data1	diagnosis	NACT	Ascites
EOC136	EOC136_pPer2_DNA3	EOC136_pPer2_RNA2_Data1	diagnosis	NACT	Peritoneum
EOC310	EOC310_p2OvaR1_DNA2	EOC310_p2OvaR1_RNA1_Data1	diagnosis	PDS	Ovary
EOC310	EOC310_pPer1_DNA1	EOC310_pPer1_RNA1_Data2	diagnosis	PDS	Peritoneum
EOC389	EOC389_iOvaR1_DNA1	EOC389_iOvaR1_RNA1_Data2	post.treatment	NACT	Ovary
EOC321	EOC321_pAsc1_DNA1	EOC321_pAsc1_RNA1_Data1	diagnosis	NACT	Ascites
EOC321	EOC321_pPer1_DNA1	EOC321_pPer1_RNA1_Data1	diagnosis	NACT	Peritoneum
EOC733	EOC733_iAsc1_DNA1	EOC733_iAsc1_RNA1_Data1	post.treatment	NACT	Ascites
EOC733	EOC733_iOme1_DNA4	EOC733_iOme1_RNA4_Data1	post.treatment	NACT	Omentum
EOC733	EOC733_pAsc1_DNA2	EOC733_pAsc1_RNA1_Data1	diagnosis	NACT	Ascites
EOC733	EOC733_pPer1_DNA1	EOC733_pPer1_RNA1_Data2	diagnosis	NACT	Peritoneum
EOC172	EOC172_p2Oth1_DNA1	EOC172_p2Oth1_RNA1_Data1	diagnosis	PDS	Other
EOC1005	EOC1005_iBow2_DNA1	EOC1005_iBow2_RNA1_Data1	post.treatment	NACT	Bowel
EOC1005	EOC1005_iOme1_DNA1	EOC1005_iOme1_RNA2_Data1	post.treatment	NACT	Omentum
EOC1005	EOC1005_pAsc1_DNA1	EOC1005_pAsc1_RNA1_Data1	diagnosis	NACT	Ascites
EOC1005	EOC1005_pOme1_DNA1	EOC1005_pOme1_RNA1_Data1	diagnosis	NACT	Omentum
EOC1005	EOC1005_pPer1_DNA	EOC1005_pPer1_RNA_Data2	diagnosis	NACT	Peritoneum
EOC153	EOC153_iOvaR1_DNA1	EOC153_iOvaR1_RNA1_Data1	post.treatment	NACT	Ovary
EOC153	EOC153_iPer1_DNA4	EOC153_iPer1_RNA1_Data1	post.treatment	NACT	Peritoneum
EOC153	EOC153_pAsc1_DNA1	EOC153_pAsc1_RNA1_Data1	diagnosis	NACT	Ascites
EOC153	EOC153_pOme1_DNA3	EOC153_pOme1_RNA2_Data1	diagnosis	NACT	Omentum
EOC153	EOC153_pPer1_DNA3	EOC153_pPer1_RNA2_Data1	diagnosis	NACT	Peritoneum
EOC41	EOC41_p2Ome1_TR	EOC41_p2Ome1_TR_RNA1_Data1	diagnosis	PDS	Omentum
EOC41	EOC41_p2OvaL1_DNA1	EOC41_p2OvaL1_RNA1_Data1	diagnosis	PDS	Ovary
EOC783	EOC783_pPer1_cO_DNA1	EOC783_pPer1_cO_RNA1_Data2	diagnosis	PDS	Peritoneum
EOC783	EOC783_rAsc1_DNA1	EOC783_rAsc1_RNA1	relapse	PDS	Ascites
EOC658	EOC658_pPer1_cO_DNA3	EOC658_pPer1_cO_RNA3	diagnosis	NACT	Peritoneum
EOC926	EOC926_pPer1_DNA1	EOC926_pPer1_RNA1_Data1	diagnosis	NACT	Peritoneum
EOC556	EOC556_iBow1_DNA1	EOC556_iBow1_RNA1_Data1	post.treatment	NACT	Bowel
EOC556	EOC556_iOme1_DNA1	EOC556_iOme1_RNA1_Data1	post.treatment	NACT	Omentum
EOC556	EOC556_iOvaL1_DNA1	EOC556_iOvaL1_RNA1_Data1	post.treatment	NACT	Ovary
EOC556	EOC556_pAsc1_DNA1	EOC556_pAsc1_RNA1_Data1	diagnosis	NACT	Ascites
EOC556	EOC556_pOme1_DNA1	EOC556_pOme1_RNA1_Data1	diagnosis	NACT	Omentum
EOC939	EOC939_p2Ome1_TR	EOC939_p2Ome1_TR_RNA2_Data1	diagnosis	PDS	Omentum
EOC1127	EOC1127_pAsc1_DNA1	EOC1127_pAsc1_RNA1_Data1	diagnosis	NACT	Ascites
EOC1127	EOC1127_pOme1_DNA3	EOC1127_pOme1_RNA3_Data1	diagnosis	NACT	Omentum
EOC1127	EOC1127_pPer1_DNA1	EOC1127_pPer1_RNA1_Data1	diagnosis	NACT	Peritoneum
EOC599	EOC599_iOme_cO_DNA3	EOC599_iOme_cO_RNA1	post.treatment	NACT	Omentum
EOC599	EOC599_rAsc_DNA1	EOC599_rAsc_RNA1	relapse	NACT	Ascites
EOC124	EOC124_pOvaR1_TR	EOC124_pOvaR1_TR_RNA2_Data1	diagnosis	PDS	Ovary
EOC115	EOC115_pAsc_DNA1	EOC115_pAsc_RNA1	diagnosis	NACT	Ascites
EOC115	EOC115_rAsc1_DNA2	EOC115_rAsc1_RNA2	relapse	NACT	Ascites
EOC227	EOC227_iOme1_DNA2	EOC227_iOme1_RNA2	post.treatment	NACT	Omentum
EOC227	EOC227_pAsc1_DNA2	EOC227_pAsc1_RNA2	diagnosis	NACT	Ascites
EOC227	EOC227_pOme1_DNA2	EOC227_pOme1_RNA2	diagnosis	NACT	Omentum
EOC227	EOC227_r2Asc1_DNA1	EOC227_r2Asc1_RNA1	relapse	NACT	Ascites
EOC227	EOC227_r3Asc1_DNA1	EOC227_r3Asc1_RNA1	relapse	NACT	Ascites
EOC450	EOC450_p2OvaR1_DNA1	EOC450_p2OvaR1_RNA1_Data1	diagnosis	PDS	Ovary
EOC192	EOC192_iOme1_cO_DNA2	EOC192_iOme1_cO_RNA2_Data1	post.treatment	NACT	Omentum
EOC192	EOC192_iOme3_x_DNA1	EOC192_iOme3_x_RNA1_Data1	post.treatment	NACT	Omentum
EOC192	EOC192_pAsc1_DNA1	EOC192_pAsc1_RNA1_Data1	diagnosis	NACT	Ascites
EOC192	EOC192_pPer2_cO_DNA1	EOC192_pPer2_cO_RNA1_Data1	diagnosis	NACT	Peritoneum
EOC386	EOC386_pAsc1_DNA1	EOC386_pAsc1_RNA2	diagnosis	NACT	Ascites
EOC386	EOC386_pOme1_DNA2	EOC386_pOme1_RNA2	diagnosis	NACT	Omentum
EOC434	EOC434_pOme1_TR	EOC434_pOme1_TR_RNA1_Data1	diagnosis	PDS	Omentum
EOC434	EOC434_pOvaR1_DNA1	EOC434_pOvaR1_RNA1_Data1	diagnosis	PDS	Ovary
EOC558	EOC558_pAsc1_DNA2	EOC558_pAsc1_RNA2	diagnosis	NACT	Ascites
EOC558	EOC558_pOme1_DNA1	EOC558_pOme1_RNA1	diagnosis	NACT	Omentum
EOC558	EOC558_pOvaL1_DNA3	EOC558_pOvaL1_RNA2_Data1	diagnosis	NACT	Ovary
EOC558	EOC558_pPer1_DNA1	EOC558_pPer1_RNA1	diagnosis	NACT	Peritoneum
EOC558	EOC558_r2Asc_DNA1	EOC558_r2Asc_RNA1	relapse	NACT	Ascites
EOC558	EOC558_rAsc1_DNA1	EOC558_rAsc1_RNA1	relapse	NACT	Ascites
EOC1106	EOC1106_pTubL1_TR	EOC1106_pTubL1_TR_RNA2_Data1	diagnosis	PDS	Fallopian tube
EOC473	EOC473_pAdnR1_DNA1	EOC473_pAdnR1_RNA1	diagnosis	NACT	Adnex
EOC473	EOC473_pOme1_DNA1	EOC473_pOme1_RNA1	diagnosis	NACT	Omentum
EOC473	EOC473_pOvaL1_DNA1	EOC473_pOvaL1_RNA1	diagnosis	NACT	Ovary
EOC473	EOC473_pPer1_DNA1	EOC473_pPer1_RNA1	diagnosis	NACT	Peritoneum
EOC1107	EOC1107_iAdnR1_DNA2	EOC1107_iAdnR1_RNA2	post.treatment	NACT	Adnex
EOC1107	EOC1107_iAsc_DNA2	EOC1107_iAsc_RNA2	post.treatment	NACT	Ascites
EOC1107	EOC1107_iOme1_DNA1	EOC1107_iOme1_RNA1	post.treatment	NACT	Omentum
EOC1107	EOC1107_iPer2_DNA1	EOC1107_iPer2_RNA1	post.treatment	NACT	Peritoneum
EOC1107	EOC1107_pAsc1_DNA2	EOC1107_pAsc1_RNA2	diagnosis	NACT	Ascites
EOC135	EOC135_p2Asc1_DNA1	EOC135_p2Asc1_RNA1	diagnosis	PDS	Ascites
EOC135	EOC135_p2Ome1_DNA1	EOC135_p2Ome1_RNA1	diagnosis	PDS	Omentum
EOC135	EOC135_r1Asc1_DNA1	EOC135_r1Asc1_RNA1	relapse	PDS	Ascites
EOC1002	EOC1002_iOme1_DNA1	EOC1002_iOme1_RNA1	post.treatment	NACT	Omentum
EOC1002	EOC1002_iPer2_DNA1	EOC1002_iPer2_RNA1	post.treatment	NACT	Peritoneum
EOC1002	EOC1002_pAsc1_DNA1	EOC1002_pAsc1_RNA1	diagnosis	NACT	Ascites
EOC1002	EOC1002_pOme1_DNA1	EOC1002_pOme1_RNA1	diagnosis	NACT	Omentum
EOC1002	EOC1002_pPer1_DNA1	EOC1002_pPer1_RNA1	diagnosis	NACT	Peritoneum
EOC1002	EOC1002_pTubR1_DNA1	EOC1002_pTubR1_RNA1	diagnosis	NACT	Fallopian tube
EOC126	EOC126_pOme1_DNA1	EOC126_pOme1_RNA1	diagnosis	PDS	Omentum
EOC855	EOC855_pAsc1_DNA1	EOC855_pAsc1_RNA1	diagnosis	PDS	Ascites
EOC561	EOC561_pOme2_DNA1	EOC561_pOme2_RNA1	diagnosis	PDS	Omentum
EOC340	EOC340_pOth_DNA4	EOC340_pOth_RNA4	diagnosis	PDS	Other
EOC1075	EOC1075_pTub_DNA1	EOC1075_pTub_RNA1	diagnosis	NACT	Fallopian tube
EOC207	EOC207_pOme_DNA1	EOC207_pOme_RNA1	diagnosis	PDS	Omentum
EOC207	EOC207_pOva_DNA1	EOC207_pOva_RNA1	diagnosis	PDS	Ovary
EOC554	EOC554_rAsc_DNA1	EOC554_rAsc_RNA1_Data2	relapse	NACT	Ascites
EOC69	EOC69_pOme_DNA1	EOC69_pOme_RNA1	diagnosis	PDS	Omentum
EOC69	EOC69_pOva_DNA2	EOC69_pOva_RNA2	diagnosis	PDS	Ovary
EOC69	EOC69_rVag_DNA1	EOC69_rVag_RNA1	relapse	PDS	Vagina
EOC868	EOC868_pPer	EOC868_pPer	diagnosis	NACT	Peritoneum
EOC868	EOC868_rMes_DNA1	EOC868_rMes_RNA1	relapse	NACT	Mesenteric
EOC868	EOC868_rPer_DNA1	EOC868_rPer	relapse	NACT	Peritoneum
EOC286	EOC286_iOme_DNA1	EOC286_iOme_RNA1_Data2	post.treatment	NACT	Omentum
EOC286	EOC286_iOva_DNA1	EOC286_iOva_RNA1_Data2	post.treatment	NACT	Ovary
EOC742	EOC742_pAsc_DNA	EOC742_pAsc_RNA_Data1	diagnosis	PDS	Ascites
EOC742	EOC742_pOme_DNA	EOC742_pOme_RNA_Data1	diagnosis	PDS	Omentum
EOC742	EOC742_r4Asc_DNA1	EOC742_r4Asc_RNA1_Data1	relapse	PDS	Ascites
EOC762	EOC762_pOva_DNA1	EOC762_pOva_RNA1_Data1	diagnosis	PDS	Ovary
EOC762	EOC762_r1Per1_DNA1	EOC762_r1Per1_RNA1_Data1	relapse	PDS	Peritoneum
EOC160	EOC160_pOme1_DNA1	EOC160_pOme1_RNA1	diagnosis	PDS	Omentum
EOC160	EOC160_pOva_DNA1	EOC160_pOva_RNA1_Data1	diagnosis	PDS	Ovary
EOC160	EOC160_r1Mes1_DNA1	EOC160_r1Mes1_RNA1	relapse	PDS	Mesenteric
EOC295	EOC295_pPer_DNA1	EOC295_pPer_RNA1_Data1	diagnosis	NACT	Peritoneum
EOC295	EOC295_rAsc_DNA	EOC295_rAsc_RNA_Data1	relapse	NACT	Ascites
EOC752	EOC752_iOme_DNA1	EOC752_iOme_RNA1_Data1	post.treatment	NACT	Omentum
EOC752	EOC752_pPer_DNA1	EOC752_pPer_RNA1_Data2	diagnosis	NACT	Peritoneum
EOC752	EOC752_r2Asc_DNA1	EOC752_r2Asc_RNA1_Data2	relapse	NACT	Ascites
EOC167	EOC167_pOme1_DNA1	EOC167_pOme1_RNA1	diagnosis	NACT	Omentum
EOC167	EOC167_pOva1_DNA1	EOC167_pOva1_RNA1	diagnosis	NACT	Ovary
EOC167	EOC167_pPer1_DNA1	EOC167_pPer1_RNA1	diagnosis	NACT	Peritoneum
EOC167	EOC167_r2Asc_DNA1	EOC167_r2Asc_RNA1	relapse	NACT	Ascites
EOC390	EOC390_pOvaR_DNA1	EOC390_pOvaR_RNA1	diagnosis	PDS	Ovary
EOC390	EOC390_pVag_DNA2	EOC390_pVag_RNA2	diagnosis	PDS	Vagina
EOC363	EOC363_pOvaR_DNA1	EOC363_pOvaR_RNA1_Data1	diagnosis	PDS	Ovary
EOC363	EOC363_rLN1_DNA1	EOC363_rLN1_RNA1_Data2	relapse	PDS	Lymph node
EOC378	EOC378_pOme_DNA1	EOC378_pOme_RNA1_Data1	diagnosis	PDS	Omentum
EOC378	EOC378_pOva_DNA1	EOC378_pOva_RNA1_Data1	diagnosis	PDS	Ovary
EOC378	EOC378_rAsc_DNA1	EOC378_rAsc_RNA1_Data1	relapse	PDS	Ascites
EOC378	EOC378_rPer_DNA1	EOC378_rPer_RNA1_Data1	relapse	PDS	Peritoneum

## Sheet: Supplementary Table 7
TCGA cancer types used in the analysis
Cancer type	Abbreviation	Number of patients
Ovarian serous cystadenocarcinoma	OV	275
Lung squamous cell carcinoma	LUSC	299
Lung adenocarcinoma	LUAD	253
Stomach adenocarcinoma	STAD	223
Breast invasive carcinoma	BRCA	829
Bladder Urothelial Carcinoma	BLCA	282
Head and Neck squamous cell carcinoma	HNSC	317
Uterine Corpus Endometrial Carcinoma	UCEC	281
Skin Cutaneous Melanoma	SKCM	376
Glioblastoma Multiforme	GBM	139
Liver hepatocellular carcinoma	LIHC	321
Brain Lower Grade Glioma	LGG	459
Prostate adenocarcinoma	PRAD	332
Kidney renal clear cell carcinoma	KIRC	377

## Sheet: Supplementary Table 8
Primer/sgRNA sequences
Gene/sgRNA name	Sequence (5' to 3')
RPS13-F	GACGTGAAGGAGCAGATTTAC
RPS13-R	CAGGAGCAAGTCCCTTAGA
KRAS-F	GCAAGAGTGCCTTGACGATAC
KRAS-R	TCCAAGAGACAGGTTTCTCCA
i-NC	GTGGAAAGGACGAAACACCGCTGCATGGGGCGCGAATCAGTTTTAGAGCTAGAAATAGC
i-KRAS	GTGGAAAGGACGAAACACCGGTCCAGGAAGCAGCACCAGGTTTTAGAGCTAGAAATAGC
a-NC	GTGGAAAGGACGAAACACCGTGTCGTGATGCGTAGACGGGTTTTAGAGCTAGGCCAACA
a-KRAS-1	GTGGAAAGGACGAAACACCGGGGTGGCTGGGGCGGTCTAGTTTTAGAGCTAGGCCAACA
a-KRAS-2	GTGGAAAGGACGAAACACCGTACGAGAGGGAGCGGCTGAGTTTTAGAGCTAGGCCAACA
